# Supplementary material for: Critical controllability in proteome-wide protein interaction network integrating transcriptome
Source: Sci Rep. 2016 Apr 4;6:23541. doi: 10.1038/srep23541 (PMC4819195; doi:10.1038/srep23541)
Supplement: Supplementary Dataset 1 [file srep23541-s2.xls]

## Sheet: H.sapiens 1
	GO Category	Number of					p-Value
		critical	e_critical	essential	intermittent	redundant	critical	e_critical	essential	intermittent	redundant
C. elegans	BiologicalProcess	254	18	104	547	1328	2.01818e-13	0.00013161	6.62447e-16	0.000303563	1.24156e-14
	CellularComponent	249	17	101	541	1443	4.42712e-09	0.001409	3.55287e-12	0.137659	1.10098e-06
	MolecularFunction	255	18	91	576	1617	5.53438e-06	0.0011202	8.82565e-05	0.670176	0.00180087
D. melanogaster	BiologicalProcess	465	34	238	1303	3276	0.00639317	2.59049e-06	1.07954e-38	0.955055	0.0966736
	CellularComponent	417	34	225	1186	2955	0.0384481	8.15489e-08	2.48019e-32	0.607035	0.0854248
	MolecularFunction	430	32	222	1241	3134	0.168842	9.15482e-05	5.22178e-25	0.978017	0.374534
E. coli 1	BiologicalProcess	111	36	183	374	485	0.818511	0.15514	0.000321556	0.0989967	0.0693943
	CellularComponent	87	27	145	252	346	0.0808223	0.194917	9.28138e-06	0.631098	0.522887
	MolecularFunction	106	34	176	366	466	1	0.334927	0.00224346	0.0317341	0.037533
E. coli 2	BiologicalProcess	111	22	117	374	485	0.818511	0.0654556	8.90952e-08	0.0989967	0.0693943
	CellularComponent	87	21	100	252	346	0.0808223	0.00044432	4.49689e-10	0.631098	0.522887
	MolecularFunction	106	23	115	366	466	1	0.00434902	1.03822e-07	0.0317341	0.037533
E. coli 3	BiologicalProcess	111	39	220	374	485	0.818511	0.242941	1.92335e-05	0.0989967	0.0693943
	CellularComponent	87	30	176	252	346	0.0808223	0.162194	7.64719e-08	0.631098	0.522887
	MolecularFunction	106	38	213	366	466	1	0.197287	6.97428e-05	0.0317341	0.037533
H. sapiens 1	BiologicalProcess	393	75	854	1033	4085	0.00148173	4.1718e-05	1.89529e-50	0.152472	0.001856
	CellularComponent	412	75	855	1081	4379	0.00235651	0.00636965	3.88379e-27	0.713793	0.190087
	MolecularFunction	364	73	801	924	3830	0.0193708	2.48511e-05	3.0198e-29	0.0938401	0.855209
H. sapiens 2	BiologicalProcess	393	76	866	1033	4085	0.00148173	4.4379e-05	3.97289e-51	0.152472	0.001856
	CellularComponent	412	76	867	1081	4379	0.00235651	0.00389283	1.47911e-27	0.713793	0.190087
	MolecularFunction	364	74	813	924	3830	0.0193708	2.58479e-05	4.1436e-30	0.0938401	0.855209
H. sapiens OGEE	BiologicalProcess	393	87	937	1033	4085	0.00148173	0.000713379	3.65019e-40	0.152472	0.001856
	CellularComponent	412	89	943	1081	4379	0.00235651	0.00176728	4.78953e-21	0.713793	0.190087
	MolecularFunction	364	88	895	924	3830	0.0193708	1.964e-07	6.13325e-35	0.0938401	0.855209
M. musculus	BiologicalProcess	110	50	334	418	476	1	0.167023	8.3603e-08	0.386608	0.316968
	CellularComponent	110	50	332	430	478	0.589008	0.253648	0.00095131	0.00114303	0.00671244
	MolecularFunction	110	49	327	396	453	0.059829	0.0784967	1.70862e-08	1	0.285227
S. cerevisiae	BiologicalProcess	304	105	925	976	2577	2.23191e-05	5.64359e-06	7.54982e-50	0.08761	0.000154174
	CellularComponent	301	102	909	986	2628	0.00489135	0.00808131	9.76846e-26	0.221058	0.00697248
	MolecularFunction	256	97	774	811	2131	0.0037454	1.54265e-06	1.24063e-15	0.249973	0.00816638
S. pombe	BiologicalProcess	39	14	129	164	131	0.704973	1	0.121606	0.0470928	0.0199347
	CellularComponent	40	14	131	166	141	1	1	1	1	1
	MolecularFunction	33	13	98	118	116	0.430694	0.201862	0.605648	0.0172066	0.0750104
