# Supplementary material for: Critical controllability in proteome-wide protein interaction network integrating transcriptome
Source: Sci Rep. 2016 Apr 4;6:23541. doi: 10.1038/srep23541 (PMC4819195; doi:10.1038/srep23541)
Supplement: Supplementary Dataset 4 [file srep23541-s5.xls]

## Sheet: Sheet1
GO category	GO term	Number of					Enrichment					p-Value
		critical	intermittent	redundant	essential	e_critical	critical	intermittent	redundant	essential	e_critical	critical	e_critical
CellularComponent	cell-cell junction	12	12	51	23	4	0.862644	-0.143219	-0.0950905	0.806195	1.49476	0.00409136	0.0121156
CellularComponent	COP9 signalosome	4	1	3	3	3	2.00208	-0.390079	-0.690257	1.00736	3.44512	0.00115359	8.82626e-05
CellularComponent	cytoplasm	208	422	1539	374	45	0.350742	0.0523464	-0.0525614	0.230423	0.55059	2.62102e-10	7.89539e-06
CellularComponent	cytosol	155	306	1069	288	37	0.405628	0.0799247	-0.0679721	0.318127	0.703844	7.74999e-09	4.2857e-06
CellularComponent	endosome	9	13	73	19	2	0.338573	-0.299565	0.0271546	0.378751	0.565219	0.297986	0.314937
CellularComponent	extracellular vesicular exosome	73	214	896	187	15	-0.0901239	-0.0204703	0.0127036	0.143489	0.0581904	0.404027	0.767716
CellularComponent	Golgi apparatus	32	55	241	48	4	0.367948	-0.0963179	-0.0176447	0.0663766	0.0192298	0.0313755	0.797477
CellularComponent	Grb2-EGFR complex	2	0	0	1	1	2.69523	-	-	1.29504	3.7328	0.00455	0.0237845
CellularComponent	nucleolus	49	79	316	71	9	0.491221	-0.0370141	-0.0495103	0.155045	0.527349	0.000534799	0.108156
CellularComponent	nucleoplasm	128	297	1032	334	36	0.263121	0.0989599	-0.0543088	0.515195	0.725333	0.000676723	2.82715e-06
CellularComponent	nucleus	198	452	1659	479	47	0.238923	0.0584749	-0.0400275	0.41532	0.531527	1.90625e-05	6.19945e-06
CellularComponent	plasma membrane	87	171	751	194	21	0.244419	-0.0856889	-0.00473735	0.339332	0.553756	0.0113694	0.0103647
CellularComponent	vesicle membrane	2	3	4	2	1	1.19115	0.59075	-0.520358	0.484112	2.22872	0.119509	0.102717
MolecularFunction	ephrin receptor binding	4	1	8	4	2	1.51657	-0.875587	-0.194936	0.809534	2.55415	0.00898345	0.0101155
MolecularFunction	epidermal growth factor receptor binding	4	1	7	3	1	1.59661	-0.795544	-0.248424	0.601895	1.94104	0.00656428	0.134585
MolecularFunction	identical protein binding	39	46	153	61	10	0.886516	0.0457333	-0.151261	0.626792	1.25626	1.82941e-07	0.000488389
MolecularFunction	insulin receptor substrate binding	2	0	3	2	1	1.77893	-	-0.220254	1.0719	2.81651	0.0396841	0.0584181
MolecularFunction	neurotrophin TRKA receptor binding	3	0	1	1	1	2.40754	-	-1.09572	0.601895	3.03965	0.00116208	0.0470105
MolecularFunction	poly(A) RNA binding	37	117	480	89	6	-0.145906	-0.000512447	0.0123092	0.0247766	-0.23434	0.359592	0.700158
MolecularFunction	protein kinase binding	18	30	117	47	8	0.479652	-0.0153855	-0.0531995	0.732391	1.39945	0.0396165	0.000733668
MolecularFunction	SH3 domain binding	4	6	17	5	2	0.785683	0.185285	-0.172052	0.30179	1.82326	0.105172	0.0408808
MolecularFunction	SH3/SH2 adaptor activity	4	5	32	7	1	0.367948	-0.414772	0.0427359	0.220527	0.712377	0.355304	0.390431
BiologicalProcess	aging	3	10	36	17	3	-0.0979825	0.100127	-0.0177293	0.929582	1.63274	1	0.0204467
BiologicalProcess	anatomical structure formation involved in morphogenesis	1	1	4	2	1	0.903466	-0.102397	-0.114893	0.889577	2.63419	0.342731	0.069691
BiologicalProcess	axon guidance	31	31	119	48	7	0.930716	-0.0751473	-0.128802	0.660893	1.17336	1.07052e-06	0.0056591
BiologicalProcess	blood coagulation	23	37	156	61	9	0.455441	-0.0749979	-0.0348504	0.723785	1.2479	0.0265218	0.0010107
BiologicalProcess	branching involved in labyrinthine layer morphogenesis	1	0	3	4	1	1.30893	-	0.00288995	1.98819	3.03965	0.244012	0.0470105
BiologicalProcess	cell-cell signaling	7	7	47	11	2	0.530262	-0.475601	0.0298458	0.275211	1.00822	0.190257	0.165139
BiologicalProcess	cellular response to ionizing radiation	3	3	4	4	2	1.49125	0.48539	-0.625719	1.0719	2.81651	0.0256753	0.00597292
BiologicalProcess	epidermal growth factor receptor signaling pathway	26	20	68	35	11	1.21712	-0.0511036	-0.226119	0.807339	2.08765	2.29166e-08	8.21724e-08
BiologicalProcess	Fc-epsilon receptor signaling pathway	24	17	63	37	10	1.22889	-0.121815	-0.210684	0.954716	2.08414	6.33329e-08	3.47055e-07
BiologicalProcess	Fc-gamma receptor signaling pathway involved in phagocytosis	16	7	25	12	4	1.59661	-0.235928	-0.361753	0.601895	1.94104	4.28191e-08	0.00247095
BiologicalProcess	fibroblast growth factor receptor signaling pathway	21	17	51	33	12	1.25111	0.0339395	-0.266239	0.99606	2.42222	2.87017e-07	4.00076e-10
BiologicalProcess	innate immune response	43	63	203	76	14	0.723084	0.099156	-0.129563	0.585581	1.33167	3.81078e-06	1.37583e-05
BiologicalProcess	insulin receptor signaling pathway	11	19	50	24	6	0.711094	0.251775	-0.179432	0.784216	1.83568	0.0214464	0.000357749
BiologicalProcess	leukocyte migration	7	6	31	14	2	0.856946	-0.303068	-0.0596304	0.843057	1.33491	0.0265528	0.09688
BiologicalProcess	negative regulation of epidermal growth factor receptor signaling pathway	7	4	18	8	4	1.27384	-0.291639	-0.186352	0.700335	2.44495	0.00258634	0.000358066
BiologicalProcess	neurotrophin TRK receptor signaling pathway	30	26	107	56	13	1.00267	-0.146291	-0.130349	0.919791	1.89715	3.25299e-07	4.86805e-08
BiologicalProcess	phosphatidylinositol-mediated signaling	14	6	37	23	9	1.29123	-0.561929	-0.141561	1.08063	2.58012	1.73422e-05	1.7535e-08
BiologicalProcess	platelet activation	15	20	68	28	6	0.768547	0.0503659	-0.124649	0.685665	1.58298	0.00430548	0.00137028
BiologicalProcess	positive regulation of actin filament polymerization	4	5	14	2	1	0.946026	0.163306	-0.205865	-0.454158	1.29045	0.0653641	0.242164
BiologicalProcess	positive regulation of reactive oxygen species metabolic process	4	4	7	7	3	1.37347	0.367607	-0.471568	1.22605	2.81651	0.0154015	0.000675106
BiologicalProcess	protein heterooligomerization	5	9	22	13	2	0.721144	0.303068	-0.201904	0.96962	1.53558	0.0920865	0.068527
BiologicalProcess	Ras protein signal transduction	7	10	30	13	2	0.790988	0.1418	-0.158378	0.702991	1.26895	0.0366816	0.108244
BiologicalProcess	receptor internalization	2	1	10	5	1	0.823423	-0.875587	0.0282078	1.03268	1.861	0.217595	0.144957
BiologicalProcess	regulation of MAPK cascade	1	0	10	3	1	0.29733	-	0.195262	0.688906	2.02805	0.536846	0.124088
BiologicalProcess	signal transduction in response to DNA damage	4	1	2	2	2	2.13561	-0.256548	-0.962191	0.735426	3.17319	0.000609196	0.00285299
BiologicalProcess	T cell costimulation	11	4	18	9	4	1.59661	-0.420851	-0.315564	0.688906	2.31574	5.826e-06	0.000594971
BiologicalProcess	viral process	41	69	229	71	9	0.582797	0.097469	-0.101706	0.424869	0.797174	0.000205558	0.0190913
CellularComponent	intracellular membrane-bounded organelle	15	33	157	31	2	0.0802657	-0.13714	0.0238078	0.0991664	-0.203914	0.672638	1
CellularComponent	nuclear inclusion body	3	0	4	2	1	1.84793	-	-0.269044	0.735426	2.48004	0.00871883	0.0808307
CellularComponent	nuclear matrix	7	14	39	11	2	0.546791	0.234075	-0.140211	0.29174	1.02475	0.122518	0.160908
MolecularFunction	chromatin binding	16	47	150	79	5	0.106522	0.178218	-0.0600849	0.996345	0.674095	0.67577	0.110683
MolecularFunction	DNA binding	49	110	540	151	8	0.0373951	-0.159808	0.0324904	0.455818	-0.0442601	0.749556	1
MolecularFunction	poly(G) binding	1	0	0	0	0	2.69523	-	-	-	-	0.0675272	1
MolecularFunction	poly(U) RNA binding	1	0	9	3	0	0.39264	-	0.185212	0.784216	-	0.503249	1
MolecularFunction	protein C-terminus binding	13	12	46	15	4	0.997495	-0.0884107	-0.143466	0.43356	1.54956	0.000796082	0.0100376
MolecularFunction	protein self-association	2	1	6	2	0	1.19115	-0.507862	-0.114893	0.484112	-	0.119509	1
BiologicalProcess	adult locomotory behavior	2	1	14	1	0	0.555159	-1.14385	0.096416	-0.845024	-	0.320316	1
BiologicalProcess	lung alveolus development	3	1	16	10	0	0.798106	-1.30637	0.0674285	1.29504	-	0.148824	1
BiologicalProcess	negative regulation of insulin-like growth factor receptor signaling pathway	2	0	1	0	0	2.28976	-	-0.80804	-	-	0.0130382	1
BiologicalProcess	negative regulation of phosphorylation	4	1	12	3	0	1.24831	-1.14385	-0.0577347	0.253588	-	0.0241296	1
BiologicalProcess	negative regulation of transcription from RNA polymerase II promoter	36	67	250	122	12	0.412276	0.0275871	-0.0544351	0.925742	1.04439	0.0116342	0.000883892
BiologicalProcess	negative regulation of transcription, DNA-templated	27	47	187	84	6	0.426542	-0.0250102	-0.0428398	0.854486	0.653188	0.023011	0.131642
BiologicalProcess	nuclear export	1	0	3	0	0	1.30893	-	0.00288995	-	-	0.244012	1
BiologicalProcess	positive regulation of transcription from RNA polymerase II promoter	51	91	275	150	21	0.593965	0.167136	-0.125743	0.965738	1.43739	2.70692e-05	8.81513e-09
BiologicalProcess	regulation of excitatory postsynaptic membrane potential	2	1	10	2	0	0.823423	-0.875587	0.0282078	0.116387	-	0.217595	1
BiologicalProcess	RNA processing	4	6	36	4	0	0.252878	-0.347519	0.0454496	-0.454158	-	0.550039	1
BiologicalProcess	transcription, DNA-templated	67	136	542	145	15	0.286534	-0.0113668	-0.0275462	0.351539	0.520615	0.0126557	0.0454107
BiologicalProcess	visual learning	2	5	13	8	0	0.39264	0.303068	-0.140211	1.0719	-	0.641863	1
CellularComponent	endoplasmic reticulum	21	45	195	43	6	0.175228	-0.0684953	-0.000948829	0.184869	0.653188	0.377839	0.131642
CellularComponent	protein phosphatase type 1 complex	2	1	4	2	0	1.44246	-0.256548	-0.269044	0.735426	-	0.0761788	1
CellularComponent	ribosome	2	3	23	1	1	0.0561682	-0.54423	0.0938617	-1.34402	1.09374	0.713634	0.286592
MolecularFunction	cytoskeletal adaptor activity	1	1	6	0	0	0.615784	-0.390079	0.00288995	-	-	0.428586	1
MolecularFunction	eukaryotic initiation factor eIF2 binding	1	0	0	0	0	2.69523	-	-	-	-	0.0675272	1
MolecularFunction	protein binding, bridging	2	4	23	8	1	0.0210769	-0.291639	0.0587704	0.700335	1.05865	1	0.295164
MolecularFunction	protein kinase inhibitor activity	1	4	13	3	0	-0.195146	0.185285	-0.0348504	0.19643	-	1	1
MolecularFunction	receptor binding	10	8	71	16	2	0.509174	-0.719832	0.0646155	0.272142	0.63046	0.0902536	0.288296
MolecularFunction	receptor signaling complex scaffold activity	1	3	10	6	0	0.0561682	0.148918	-0.0459002	1.14089	-	1	1
MolecularFunction	receptor tyrosine kinase binding	1	3	8	4	0	0.210319	0.303068	-0.114893	0.889577	-	0.568176	1
BiologicalProcess	actin filament organization	3	4	15	3	1	0.702795	-0.0153855	-0.0924202	-0.00424096	1.33491	0.182586	0.232956
BiologicalProcess	lamellipodium assembly	3	1	16	3	0	0.798106	-1.30637	0.0674285	0.0910692	-	0.148824	1
BiologicalProcess	negative regulation of cell death	3	3	10	6	1	1.02125	0.0153861	-0.179432	1.00736	1.65336	0.0888611	0.175344
BiologicalProcess	negative regulation of endoplasmic reticulum unfolded protein response	2	0	1	0	0	2.28976	-	-0.80804	-	-	0.0130382	1
BiologicalProcess	negative regulation of peptidyl-serine phosphorylation	3	4	7	5	1	1.15478	0.4366	-0.402575	0.95857	1.78689	0.0637597	0.155207
BiologicalProcess	negative regulation of protein kinase activity	6	6	33	15	3	0.680322	-0.32554	-0.0195829	0.889577	1.7179	0.122535	0.016291
BiologicalProcess	negative regulation of transcription from RNA polymerase II promoter in response to endoplasmic reticulum stress	1	0	0	0	0	2.69523	-	-	-	-	0.0675272	1
BiologicalProcess	peptidyl-serine dephosphorylation	1	0	2	2	0	1.59661	-	-0.114893	1.58272	-	0.189237	1
BiologicalProcess	positive regulation of cap-dependent translational initiation	1	0	0	0	0	2.69523	-	-	-	-	0.0675272	1
BiologicalProcess	positive regulation of cap-independent translational initiation	1	0	0	0	0	2.69523	-	-	-	-	0.0675272	1
BiologicalProcess	positive regulation of endoplasmic reticulum stress-induced intrinsic apoptotic signaling pathway	2	1	1	1	0	2.00208	0.303068	-1.09572	0.601895	-	0.0249143	1
BiologicalProcess	positive regulation of T cell proliferation	1	3	7	2	0	0.29733	0.39008	-0.161413	0.283441	-	0.536846	1
BiologicalProcess	positive regulation of translation in response to stress	1	0	0	0	0	2.69523	-	-	-	-	0.0675272	1
BiologicalProcess	regulation of endoplasmic reticulum stress-induced eIF2 alpha phosphorylation	1	2	1	1	0	1.30893	0.996215	-1.09572	0.601895	-	0.244012	1
BiologicalProcess	response to other organism	1	0	3	0	0	1.30893	-	0.00288995	-	-	0.244012	1
BiologicalProcess	signal complex assembly	4	1	1	0	0	2.28976	-0.102397	-1.50119	-	-	0.000275787	1
BiologicalProcess	substrate-dependent cell migration, cell extension	1	1	4	0	0	0.903466	-0.102397	-0.114893	-	-	0.342731	1
BiologicalProcess	T cell activation	3	4	17	3	0	0.615784	-0.102397	-0.0542685	-0.0912523	-	0.218131	1
BiologicalProcess	T cell receptor signaling pathway	12	10	41	19	4	1.037	-0.151187	-0.138991	0.789493	1.66911	0.00087251	0.00661052
BiologicalProcess	vascular endothelial growth factor receptor signaling pathway	20	13	35	22	6	1.47145	0.0348042	-0.373588	0.859724	1.9982	9.97239e-09	0.00014595
MolecularFunction	ATP binding	63	123	449	130	17	0.384735	0.0479219	-0.0560301	0.402099	0.805537	0.00145892	0.00140467
MolecularFunction	MAP kinase activity	3	2	2	4	2	1.84793	0.4366	-0.962191	1.42857	3.17319	0.00871883	0.00285299
MolecularFunction	protein serine/threonine kinase activity	18	36	112	38	7	0.473609	0.160894	-0.102917	0.513788	1.25987	0.0406678	0.00352293
BiologicalProcess	cell cycle	13	23	75	23	2	0.550645	0.115327	-0.10147	0.414153	0.409566	0.052375	0.384697
BiologicalProcess	MAPK cascade	7	8	24	11	3	0.977574	0.105242	-0.194936	0.722523	1.861	0.0142254	0.011041
BiologicalProcess	protein phosphorylation	27	51	123	49	9	0.687757	0.317883	-0.200549	0.576705	1.31987	0.000494672	0.000602954
BiologicalProcess	signal transduction	37	83	275	71	11	0.327258	0.129317	-0.0715426	0.271983	0.844959	0.0379707	0.00687256
CellularComponent	endoplasmic reticulum membrane	14	40	186	31	4	-0.146356	-0.102397	0.0356798	-0.0584625	0.331605	0.693394	0.534709
CellularComponent	perinuclear region of cytoplasm	28	56	191	72	9	0.410659	0.0979432	-0.0739256	0.648084	1.0064	0.026362	0.00523017
MolecularFunction	polyubiquitin binding	2	2	13	2	0	0.555159	-0.450704	0.022308	-0.151877	-	0.320316	1
BiologicalProcess	regulation of proteasomal ubiquitin-dependent protein catabolic process	2	0	6	3	0	1.30893	-	0.00288995	1.00736	-	0.0971525	1
MolecularFunction	nucleoside kinase activity	2	0	1	1	1	2.28976	-	-0.80804	0.889577	3.32734	0.0130382	0.0354665
MolecularFunction	thymidine kinase activity	1	0	0	1	1	2.69523	-	-	1.98819	4.42595	0.0675272	0.0119629
MolecularFunction	zinc ion binding	42	96	465	84	6	0.0309779	-0.148206	0.0306922	0.0170888	-0.184209	0.798263	0.843281
BiologicalProcess	deoxyribonucleoside monophosphate biosynthetic process	1	0	2	1	1	1.59661	-	-0.114893	0.889577	3.32734	0.189237	0.0354665
BiologicalProcess	digestive tract development	2	2	7	7	2	0.990477	-0.0153855	-0.161413	1.5362	2.7212	0.167278	0.00724393
BiologicalProcess	DNA biosynthetic process	1	2	6	4	1	0.498001	0.185285	-0.114893	1.17726	2.22872	0.467221	0.102717
BiologicalProcess	fetal process involved in parturition	1	0	0	1	1	2.69523	-	-	1.98819	4.42595	0.0675272	0.0119629
BiologicalProcess	liver development	5	6	19	15	3	0.903466	0.0799247	-0.166186	1.29504	2.12336	0.0482096	0.00529638
BiologicalProcess	nucleobase-containing compound metabolic process	2	1	11	2	1	0.749315	-0.949695	0.04941	0.0422791	1.78689	0.243234	0.155207
BiologicalProcess	nucleobase-containing small molecule metabolic process	2	6	20	2	1	0.0561682	0.148918	-0.0459002	-0.650868	1.09374	0.713634	0.286592
BiologicalProcess	nucleotide biosynthetic process	1	1	4	1	1	0.903466	-0.102397	-0.114893	0.19643	2.63419	0.342731	0.069691
BiologicalProcess	protein homotetramerization	3	6	19	5	1	0.461633	0.148918	-0.0971935	0.265423	1.09374	0.433095	0.286592
BiologicalProcess	pyrimidine nucleobase metabolic process	1	0	7	1	1	0.615784	-	0.157041	-0.0912523	2.34651	0.428586	0.0918387
BiologicalProcess	pyrimidine nucleoside salvage	1	0	2	1	1	1.59661	-	-0.114893	0.889577	3.32734	0.189237	0.0354665
BiologicalProcess	response to copper ion	1	0	2	1	1	1.59661	-	-0.114893	0.889577	3.32734	0.189237	0.0354665
BiologicalProcess	response to cortisol	1	0	1	1	1	2.00208	-	-0.402575	1.29504	3.7328	0.130504	0.0237845
BiologicalProcess	response to nutrient levels	2	0	4	2	1	1.59661	-	-0.114893	0.889577	2.63419	0.0569046	0.069691
BiologicalProcess	response to toxic substance	3	8	18	7	2	0.426542	0.401508	-0.186352	0.566804	1.7518	0.442499	0.0465713
BiologicalProcess	skeletal muscle cell proliferation	1	0	0	1	1	2.69523	-	-	1.98819	4.42595	0.0675272	0.0119629
BiologicalProcess	small molecule metabolic process	31	99	395	91	9	-0.134186	0.0210842	0.00605952	0.23565	0.359775	0.46787	0.28897
BiologicalProcess	thymidine metabolic process	1	0	0	1	1	2.69523	-	-	1.98819	4.42595	0.0675272	0.0119629
CellularComponent	Golgi membrane	18	29	126	24	3	0.432306	-0.0966332	-0.0264377	0.0129514	0.37127	0.0633507	0.463584
CellularComponent	integral component of endoplasmic reticulum membrane	2	3	18	3	0	0.252878	-0.347519	0.0454496	-0.0486927	-	0.666141	1
CellularComponent	integral component of membrane	34	112	510	71	7	-0.264575	-0.0782993	0.038822	-0.235292	-0.114302	0.0999494	1
CellularComponent	membrane	60	159	629	154	9	0.0466894	0.0153861	-0.00817736	0.282261	-0.119707	0.659754	0.865131
CellularComponent	neuronal cell body	15	14	84	22	1	0.675888	-0.398968	-0.005999	0.351844	-0.301439	0.0118268	1
CellularComponent	nuclear body	5	6	10	7	1	1.26014	0.4366	-0.451365	0.889577	1.38143	0.011313	0.223638
MolecularFunction	cAMP response element binding	2	2	4	3	1	1.30893	0.303068	-0.402575	1.00736	2.34651	0.0971525	0.0918387
MolecularFunction	cAMP response element binding protein binding	2	2	1	1	0	1.77893	0.773072	-1.31887	0.378751	-	0.0396841	1
MolecularFunction	CCR1 chemokine receptor binding	1	0	1	0	0	2.00208	-	-0.402575	-	-	0.130504	1
MolecularFunction	protein dimerization activity	2	6	11	5	1	0.443934	0.536683	-0.255972	0.653188	1.48151	0.370728	0.204664
MolecularFunction	protein homodimerization activity	16	51	150	55	7	0.0879169	0.241291	-0.07869	0.615625	0.991962	0.679364	0.0146126
MolecularFunction	RNA polymerase II core promoter proximal region sequence-specific DNA binding	17	33	67	52	8	0.766265	0.423696	-0.266909	1.17726	1.74322	0.00230873	6.90821e-05
MolecularFunction	RNA polymerase II core promoter proximal region sequence-specific DNA binding transcription factor activity	1	3	0	1	0	1.30893	1.40168	-	0.601895	-	0.244012	1
MolecularFunction	RNA polymerase II core promoter proximal region sequence-specific DNA binding transcription factor activity involved in positive regulation of transcription	14	33	57	43	6	0.689892	0.541479	-0.310768	1.105	1.57332	0.0153808	0.00144054
MolecularFunction	RNA polymerase II regulatory region sequence-specific DNA binding	3	18	44	21	0	-0.380549	0.405347	-0.0996256	0.858324	-	0.801253	1
MolecularFunction	sequence-specific DNA binding transcription factor activity	39	89	273	123	13	0.364826	0.184038	-0.0939176	0.806412	0.996937	0.017835	0.000824923
BiologicalProcess	chemotaxis	4	7	19	8	1	0.680322	0.234075	-0.166186	0.666433	1.02475	0.140704	0.303635
BiologicalProcess	cytoplasmic sequestering of transcription factor	3	0	4	3	2	1.84793	-	-0.269044	1.14089	3.17319	0.00871883	0.00285299
BiologicalProcess	establishment of viral latency	1	1	0	0	0	2.00208	0.996215	-	-	-	0.130504	1
BiologicalProcess	induction of positive chemotaxis	1	0	3	0	0	1.30893	-	0.00288995	-	-	0.244012	1
BiologicalProcess	negative regulation of cell cycle	1	4	22	9	0	-0.600611	-0.22018	0.0857776	0.889577	-	1	1
BiologicalProcess	negative regulation of endoplasmic reticulum stress-induced intrinsic apoptotic signaling pathway	3	1	4	2	0	1.7144	-0.390079	-0.402575	0.601895	-	0.013258	1
BiologicalProcess	negative regulation of ligand-dependent nuclear receptor transcription coactivator activity	1	0	0	0	0	2.69523	-	-	-	-	0.0675272	1
BiologicalProcess	positive regulation of calcium ion transport	1	2	8	2	0	0.29733	-0.0153855	-0.0278817	0.283441	-	0.536846	1
BiologicalProcess	positive regulation of cell migration	8	11	45	26	3	0.615784	-0.0716252	-0.0616486	1.0874	1.36568	0.0758548	0.0407445
BiologicalProcess	positive regulation of deacetylase activity	2	0	1	0	0	2.28976	-	-0.80804	-	-	0.0130382	1
BiologicalProcess	positive regulation of defense response to virus by host	1	0	4	0	0	1.08579	-	0.0674285	-	-	0.295094	1
BiologicalProcess	positive regulation of monocyte chemotaxis	1	1	1	0	0	1.59661	0.59075	-0.80804	-	-	0.189237	1
BiologicalProcess	positive regulation of transcription from RNA polymerase II promoter involved in unfolded protein response	2	1	1	1	0	2.00208	0.303068	-1.09572	0.601895	-	0.0249143	1
BiologicalProcess	positive regulation of transcription, DNA-templated	32	56	176	85	9	0.585012	0.138765	-0.114893	0.854891	1.04722	0.00100833	0.00400288
BiologicalProcess	regulation of cell growth	2	6	22	4	1	-0.0128247	0.0799247	-0.0195829	-0.0267138	1.02475	1	0.303635
BiologicalProcess	regulation of cell proliferation	10	13	59	20	2	0.591091	-0.152407	-0.0386098	0.577202	0.712377	0.0701244	0.257108
BiologicalProcess	release from viral latency	1	0	1	0	0	2.00208	-	-0.402575	-	-	0.130504	1
BiologicalProcess	response to endoplasmic reticulum stress	5	5	20	6	1	0.903466	-0.102397	-0.114893	0.378751	1.02475	0.0482096	0.303635
BiologicalProcess	transcription from RNA polymerase II promoter	26	52	161	67	10	0.476858	0.164143	-0.104487	0.716418	1.25207	0.016924	0.000504842
CellularComponent	actin cytoskeleton	9	23	63	17	4	0.338573	0.27098	-0.12017	0.267526	1.25837	0.297986	0.0265595
CellularComponent	cell leading edge	3	5	10	5	0	0.903466	0.408429	-0.297215	0.707255	-	0.117396	1
CellularComponent	extrinsic component of cytoplasmic side of plasma membrane	5	3	33	8	0	0.591091	-0.925597	0.0735075	0.354059	-	0.196416	1
CellularComponent	mitochondrion	35	92	354	70	10	0.0747063	0.0352839	-0.0159983	0.0608172	0.552667	0.636202	0.076983
CellularComponent	nuclear membrane	10	12	74	19	4	0.433462	-0.390079	0.0302889	0.36828	1.2479	0.149654	0.0274697
MolecularFunction	actin monomer binding	2	1	5	1	0	1.30893	-0.390079	-0.179432	-0.0912523	-	0.0971525	1
MolecularFunction	magnesium ion binding	5	25	56	14	0	-0.149684	0.453891	-0.138424	0.172899	-	1	0.627668
MolecularFunction	manganese ion binding	1	6	9	4	0	-0.0773632	0.708533	-0.284792	0.601895	-	1	1
MolecularFunction	mitogen-activated protein kinase binding	3	1	2	3	2	2.00208	-0.102397	-0.80804	1.29504	3.32734	0.00524327	0.00205375
MolecularFunction	nicotinate-nucleotide adenylyltransferase activity	1	0	0	0	0	2.69523	-	-	-	-	0.0675272	1
MolecularFunction	non-membrane spanning protein tyrosine kinase activity	5	2	28	6	0	0.749315	-1.17284	0.0674285	0.224601	-	0.0836928	1
MolecularFunction	proline-rich region binding	1	1	10	4	0	0.210319	-0.795544	0.10825	0.889577	-	0.568176	1
MolecularFunction	protein kinase activity	10	27	67	27	3	0.35342	0.340809	-0.149126	0.639635	0.88017	0.234841	0.127776
MolecularFunction	protein tyrosine kinase activity	9	7	43	18	3	0.814913	-0.442265	-0.0257653	0.801024	1.44702	0.016482	0.0331568
MolecularFunction	syntaxin binding	3	4	9	1	0	1.02125	0.303068	-0.284792	-0.7844	-	0.0888611	1
BiologicalProcess	actin cytoskeleton organization	11	8	46	12	1	0.918734	-0.405583	-0.0551739	0.298709	0.251562	0.00378146	0.544457
BiologicalProcess	actin filament branching	2	0	0	0	0	2.69523	-	-	-	-	0.00455	1
BiologicalProcess	activated T cell proliferation	2	0	2	0	0	2.00208	-	-0.402575	-	-	0.0249143	1
BiologicalProcess	alpha-beta T cell differentiation	1	2	5	2	0	0.615784	0.303068	-0.179432	0.601895	-	0.428586	1
BiologicalProcess	autophagy	7	6	22	5	0	1.08579	-0.074226	-0.173734	0.0422791	-	0.0078464	1
BiologicalProcess	B cell proliferation involved in immune response	1	1	0	0	0	2.00208	0.996215	-	-	-	0.130504	1
BiologicalProcess	B cell receptor signaling pathway	1	3	11	3	0	-0.0128247	0.0799247	-0.0195829	0.378751	-	1	1
BiologicalProcess	B-1 B cell homeostasis	1	1	2	1	0	1.30893	0.303068	-0.402575	0.601895	-	0.244012	1
BiologicalProcess	Bergmann glial cell differentiation	2	0	2	0	0	2.00208	-	-0.402575	-	-	0.0249143	1
BiologicalProcess	cell cycle arrest	11	12	47	20	3	0.844626	-0.074226	-0.107776	0.735426	1.27607	0.0067477	0.0509059
BiologicalProcess	cell differentiation	12	28	105	35	1	0.203398	0.0448333	-0.0322014	0.566804	-0.550785	0.405231	1
BiologicalProcess	cell migration	16	11	60	26	5	1.00191	-0.37865	-0.0809915	0.780378	1.56948	0.000193718	0.00369617
BiologicalProcess	cellular protein modification process	11	11	19	8	3	1.37955	0.373686	-0.478561	0.354059	1.81099	5.80429e-05	0.0126612
BiologicalProcess	cellular response to DNA damage stimulus	10	26	52	29	3	0.520474	0.470122	-0.235521	0.878148	1.04722	0.0866955	0.0878484
BiologicalProcess	cellular response to dopamine	1	0	1	0	0	2.00208	-	-0.402575	-	-	0.130504	1
BiologicalProcess	cellular response to lipopolysaccharide	6	7	24	8	2	0.876067	0.0243548	-0.142292	0.456713	1.50818	0.0357082	0.0718972
BiologicalProcess	cellular response to oxidative stress	2	3	23	5	0	0.0561682	-0.54423	0.0938617	0.265423	-	0.713634	1
BiologicalProcess	cerebellum morphogenesis	1	0	3	1	0	1.30893	-	0.00288995	0.601895	-	0.244012	1
BiologicalProcess	collateral sprouting	1	0	0	0	0	2.69523	-	-	-	-	0.0675272	1
BiologicalProcess	DNA damage induced protein phosphorylation	2	0	2	0	0	2.00208	-	-0.402575	-	-	0.0249143	1
BiologicalProcess	intrinsic apoptotic signaling pathway in response to DNA damage	2	8	15	6	0	0.169497	0.549928	-0.220254	0.561073	-	0.684528	1
BiologicalProcess	microspike assembly	1	0	2	0	0	1.59661	-	-0.114893	-	-	0.189237	1
BiologicalProcess	mismatch repair	2	3	13	8	1	0.498001	-0.102397	-0.0348504	1.17726	1.53558	0.345681	0.195007
BiologicalProcess	mitochondrial depolarization	1	0	1	0	0	2.00208	-	-0.402575	-	-	0.130504	1
BiologicalProcess	mitotic nuclear division	8	25	91	29	1	-0.0456145	0.0879568	-0.01885	0.535203	-0.394332	1	1
BiologicalProcess	muscle cell differentiation	3	4	14	11	1	0.749315	0.0311345	-0.114893	1.34156	1.38143	0.165448	0.223638
BiologicalProcess	negative regulation of BMP signaling pathway	3	0	11	8	1	1.15478	-	0.04941	1.42857	1.78689	0.0637597	0.155207
BiologicalProcess	negative regulation of cell-cell adhesion	2	1	3	2	0	1.59661	-0.102397	-0.402575	0.889577	-	0.0569046	1
BiologicalProcess	negative regulation of cellular senescence	1	0	3	1	0	1.30893	-	0.00288995	0.601895	-	0.244012	1
BiologicalProcess	negative regulation of endothelial cell apoptotic process	1	2	10	5	0	0.130276	-0.18244	0.0282078	1.03268	-	0.597391	1
BiologicalProcess	negative regulation of ERK1 and ERK2 cascade	3	2	15	7	2	0.798106	-0.613223	0.00288995	0.938367	2.12336	0.148824	0.0233471
BiologicalProcess	negative regulation of I-kappaB kinase/NF-kappaB signaling	3	3	12	6	1	0.903466	-0.102397	-0.114893	0.889577	1.53558	0.117396	0.195007
BiologicalProcess	negative regulation of mitotic cell cycle	3	1	9	3	1	1.22889	-0.875587	-0.0771528	0.521852	1.861	0.0526506	0.144957
BiologicalProcess	negative regulation of phospholipase C activity	1	0	1	0	0	2.00208	-	-0.402575	-	-	0.130504	1
BiologicalProcess	negative regulation of protein serine/threonine kinase activity	1	2	6	2	0	0.498001	0.185285	-0.114893	0.484112	-	0.467221	1
BiologicalProcess	negative regulation of ubiquitin-protein transferase activity	3	0	0	2	2	2.69523	-	-	1.58272	4.02048	0.000305913	0.000420456
BiologicalProcess	neuromuscular process controlling balance	3	4	19	3	0	0.535741	-0.18244	-0.0230855	-0.171295	-	0.254934	1
BiologicalProcess	peptidyl-tyrosine autophosphorylation	6	2	25	7	0	0.990477	-1.114	0.0129403	0.437592	-	0.0213251	1
BiologicalProcess	peptidyl-tyrosine phosphorylation	8	2	36	16	3	0.946026	-1.44613	0.0454496	0.932137	1.69592	0.0108877	0.0172803
BiologicalProcess	platelet-derived growth factor receptor signaling pathway	4	1	14	8	2	1.13708	-1.25508	-0.0148096	1.12319	2.17466	0.0353307	0.0211744
BiologicalProcess	positive regulation of apoptotic process	16	33	101	41	4	0.457179	0.175235	-0.104943	0.691126	0.801608	0.0673532	0.10431
BiologicalProcess	positive regulation of cytosolic calcium ion concentration	2	5	14	4	0	0.34385	0.254278	-0.114893	0.329961	-	0.649371	1
BiologicalProcess	positive regulation of ERK1 and ERK2 cascade	11	2	26	16	5	1.42956	-1.28105	-0.114893	1.09722	2.37183	3.48314e-05	8.9917e-05
BiologicalProcess	positive regulation of I-kappaB kinase/NF-kappaB signaling	6	17	64	19	1	0.0210769	0.0566678	-0.016453	0.46672	-0.039959	0.831217	1
BiologicalProcess	positive regulation of interferon-gamma secretion	1	0	1	0	0	2.00208	-	-0.402575	-	-	0.130504	1
BiologicalProcess	positive regulation of interleukin-2 secretion	1	0	1	0	0	2.00208	-	-0.402575	-	-	0.130504	1
BiologicalProcess	positive regulation of mitotic cell cycle	2	5	12	5	1	0.443934	0.354362	-0.16896	0.653188	1.48151	0.370728	0.204664
BiologicalProcess	positive regulation of muscle cell differentiation	3	3	8	6	1	1.15478	0.148918	-0.269044	1.14089	1.78689	0.0637597	0.155207
BiologicalProcess	positive regulation of neuron death	1	2	6	1	0	0.498001	0.185285	-0.114893	-0.209035	-	0.467221	1
BiologicalProcess	positive regulation of osteoblast proliferation	1	0	3	2	0	1.30893	-	0.00288995	1.29504	-	0.244012	1
BiologicalProcess	positive regulation of oxidoreductase activity	1	0	2	1	0	1.59661	-	-0.114893	0.889577	-	0.189237	1
BiologicalProcess	positive regulation of peptidyl-tyrosine phosphorylation	3	3	23	13	0	0.426542	-0.579321	0.0587704	1.18584	-	0.442499	1
BiologicalProcess	positive regulation of release of sequestered calcium ion into cytosol	3	0	5	2	1	1.7144	-	-0.179432	0.601895	2.34651	0.013258	0.0918387
BiologicalProcess	positive regulation of Wnt signaling pathway, planar cell polarity pathway	1	0	3	2	0	1.30893	-	0.00288995	1.29504	-	0.244012	1
BiologicalProcess	regulation of actin cytoskeleton reorganization	1	3	3	0	0	0.749315	0.842065	-0.556726	-	-	0.387157	1
BiologicalProcess	regulation of autophagy	2	2	10	0	0	0.749315	-0.256548	-0.0459002	-	-	0.243234	1
BiologicalProcess	regulation of cell adhesion	3	5	13	13	2	0.749315	0.254278	-0.189001	1.50862	2.07457	0.165448	0.0256074
BiologicalProcess	regulation of cell motility	1	2	7	2	0	0.39264	0.0799247	-0.0661029	0.378751	-	0.503249	1
BiologicalProcess	regulation of endocytosis	2	1	10	2	0	0.823423	-0.875587	0.0282078	0.116387	-	0.217595	1
BiologicalProcess	regulation of extracellular matrix organization	1	0	2	1	0	1.59661	-	-0.114893	0.889577	-	0.189237	1
BiologicalProcess	regulation of response to DNA damage stimulus	2	1	1	0	0	2.00208	0.303068	-1.09572	-	-	0.0249143	1
BiologicalProcess	regulation of transcription, DNA-templated	43	104	367	78	6	0.214202	0.0915302	-0.0462894	0.102675	-0.0245147	0.141565	1
BiologicalProcess	response to oxidative stress	5	10	29	12	3	0.520474	0.207758	-0.126322	0.688906	1.74037	0.218757	0.0153345
BiologicalProcess	spleen development	1	5	11	7	0	-0.137988	0.465587	-0.144746	1.10089	-	1	1
BiologicalProcess	substrate adhesion-dependent cell spreading	4	4	15	5	0	0.946026	-0.0598373	-0.136872	0.462133	-	0.0653641	1
BiologicalProcess	thymus development	6	7	11	14	3	1.30893	0.457219	-0.489587	1.44919	2.34651	0.00433228	0.00277957
BiologicalProcess	transitional one stage B cell differentiation	1	0	0	0	0	2.69523	-	-	-	-	0.0675272	1
CellularComponent	actin filament	3	1	13	3	0	0.960624	-1.14385	0.022308	0.253588	-	0.102732	1
CellularComponent	postsynaptic density	4	9	41	11	0	0.0925358	-0.102397	0.01516	0.3971	-	0.783369	1
MolecularFunction	glycoprotein binding	2	3	9	5	0	0.749315	0.148918	-0.151261	0.95857	-	0.243234	1
MolecularFunction	growth factor receptor binding	2	0	1	0	0	2.28976	-	-0.80804	-	-	0.0130382	1
MolecularFunction	metal ion binding	49	104	483	105	10	0.131847	-0.121445	0.0153901	0.186951	0.273336	0.317252	0.336235
BiologicalProcess	calcium ion transport	3	3	16	2	0	0.702795	-0.303068	-0.0278817	-0.409706	-	0.182586	1
BiologicalProcess	cellular response to peptide hormone stimulus	5	3	12	6	2	1.30893	-0.207757	-0.220254	0.784216	2.12336	0.00911374	0.0233471
BiologicalProcess	cellular response to platelet-derived growth factor stimulus	3	0	2	1	1	2.1844	-	-0.625719	0.378751	2.81651	0.00275953	0.0584181
BiologicalProcess	central nervous system development	7	11	26	12	1	0.856946	0.303068	-0.235521	0.688906	0.641759	0.0265528	0.412189
BiologicalProcess	dendrite morphogenesis	4	2	10	4	0	1.30893	-0.390079	-0.179432	0.601895	-	0.0194644	1
BiologicalProcess	detection of mechanical stimulus involved in sensory perception of pain	1	0	3	2	0	1.30893	-	0.00288995	1.29504	-	0.244012	1
BiologicalProcess	ephrin receptor signaling pathway	12	10	34	13	2	1.15478	-0.033404	-0.208419	0.527787	1.09374	0.000281058	0.144205
BiologicalProcess	feeding behavior	1	0	6	0	0	0.749315	-	0.136421	-	-	0.387157	1
BiologicalProcess	forebrain development	4	4	21	14	0	0.714224	-0.291639	-0.0322014	1.25995	-	0.128372	1
BiologicalProcess	intracellular signal transduction	22	30	115	33	9	0.668274	-0.0274339	-0.0824897	0.366703	1.50518	0.00245535	0.000151827
BiologicalProcess	learning	2	0	17	6	0	0.443934	-	0.179346	0.83551	-	0.370728	1
BiologicalProcess	negative regulation of extrinsic apoptotic signaling pathway in absence of ligand	2	3	8	7	1	0.823423	0.223026	-0.194936	1.36915	1.861	0.217595	0.144957
BiologicalProcess	negative regulation of gene expression	6	7	21	8	1	0.960624	0.108912	-0.191266	0.54127	0.899589	0.0244689	0.336524
BiologicalProcess	negative regulation of neuron apoptotic process	7	10	40	29	3	0.598084	-0.0511036	-0.0635998	1.31243	1.48151	0.105577	0.0303502
BiologicalProcess	negative regulation of protein catabolic process	5	2	9	6	2	1.53207	-0.390079	-0.284792	1.00736	2.34651	0.00321278	0.0152062
BiologicalProcess	neuron migration	8	7	30	15	2	0.968005	-0.17139	-0.114893	0.889577	1.31243	0.00953989	0.100628
BiologicalProcess	positive regulation of neuron projection development	1	8	22	8	0	-0.738762	0.334817	-0.0523727	0.633644	-	0.720184	1
BiologicalProcess	positive regulation of phosphatidylinositol 3-kinase signaling	5	3	17	14	3	1.08579	-0.430901	-0.0950905	1.40837	2.30569	0.0236584	0.00313164
BiologicalProcess	positive regulation of protein localization to nucleus	1	2	2	1	0	1.08579	0.773072	-0.625719	0.378751	-	0.295094	1
BiologicalProcess	regulation of apoptotic process	6	25	70	25	2	-0.128136	0.293118	-0.0760533	0.591945	0.503976	1	0.341369
BiologicalProcess	regulation of cell shape	6	12	45	11	0	0.34385	0.0311345	-0.0459002	0.24295	-	0.317661	1
BiologicalProcess	regulation of defense response to virus by virus	4	2	11	1	0	1.24831	-0.450704	-0.144746	-0.845024	-	0.0241296	1
BiologicalProcess	response to drug	12	24	85	42	5	0.384342	0.0716259	-0.0625673	0.930068	1.2396	0.195665	0.0145405
BiologicalProcess	response to ethanol	2	7	28	10	0	-0.222545	0.0243548	0.0118586	0.679856	-	1	1
BiologicalProcess	transmembrane receptor protein tyrosine kinase signaling pathway	4	5	42	12	2	0.149694	-0.633025	0.096416	0.54127	1.18727	0.775617	0.123913
CellularComponent	extracellular region	10	37	279	63	1	-0.789087	-0.486617	0.134886	0.344427	-1.36095	0.0043552	0.185689
MolecularFunction	core promoter sequence-specific DNA binding	3	6	9	5	1	0.903466	0.59075	-0.402575	0.707255	1.53558	0.117396	0.195007
MolecularFunction	enzyme binding	18	29	100	42	5	0.595165	0.0662258	-0.0946904	0.735426	1.04495	0.0118845	0.0307935
MolecularFunction	estrogen receptor activity	1	1	1	1	0	1.59661	0.59075	-0.80804	0.889577	-	0.189237	1
MolecularFunction	estrogen response element binding	1	1	1	0	0	1.59661	0.59075	-0.80804	-	-	0.189237	1
MolecularFunction	ligand-activated sequence-specific DNA binding RNA polymerase II transcription factor activity	4	9	17	11	0	0.680322	0.48539	-0.277412	0.984887	-	0.140704	1
MolecularFunction	receptor antagonist activity	1	0	2	2	0	1.59661	-	-0.114893	1.58272	-	0.189237	1
MolecularFunction	steroid binding	1	4	4	0	0	0.498001	0.878432	-0.520358	-	-	0.467221	1
MolecularFunction	steroid hormone receptor activity	6	17	20	11	1	0.725785	0.761376	-0.474896	0.624884	0.664749	0.0669213	0.405023
MolecularFunction	transcription coactivator activity	17	32	104	39	6	0.498001	0.124661	-0.095475	0.621313	1.18727	0.0475631	0.00966744
BiologicalProcess	brain development	6	11	58	24	2	0.169497	-0.23023	0.0335269	0.848755	0.801608	0.64028	0.22601
BiologicalProcess	epithelial cell maturation involved in prostate gland development	1	1	3	1	0	1.08579	0.0799247	-0.220254	0.378751	-	0.295094	1
BiologicalProcess	extracellular negative regulation of signal transduction	1	0	2	2	0	1.59661	-	-0.114893	1.58272	-	0.189237	1
BiologicalProcess	gene expression	52	115	337	83	13	0.423893	0.211718	-0.111921	0.184454	0.768322	0.00158696	0.00803703
BiologicalProcess	hormone-mediated apoptotic signaling pathway	1	0	0	0	0	2.69523	-	-	-	-	0.0675272	1
BiologicalProcess	intracellular estrogen receptor signaling pathway	4	2	10	4	1	1.30893	-0.390079	-0.179432	0.601895	1.65336	0.0194644	0.175344
BiologicalProcess	negative regulation of androgen receptor signaling pathway	1	2	5	4	0	0.615784	0.303068	-0.179432	1.29504	-	0.428586	1
BiologicalProcess	negative regulation of cell growth	8	11	41	17	3	0.680322	-0.00708672	-0.0902005	0.727058	1.43022	0.0619034	0.0346093
BiologicalProcess	negative regulation of epithelial cell proliferation	3	4	19	11	1	0.535741	-0.18244	-0.0230855	1.12799	1.16785	0.254934	0.269138
BiologicalProcess	ovarian follicle development	2	4	8	6	1	0.749315	0.4366	-0.269044	1.14089	1.78689	0.243234	0.155207
BiologicalProcess	positive regulation of sequence-specific DNA binding transcription factor activity	8	8	39	18	4	0.767334	-0.238529	-0.0531995	0.871228	1.80491	0.0299884	0.00406669
BiologicalProcess	prostate gland epithelium morphogenesis	1	2	3	3	0	0.903466	0.59075	-0.402575	1.29504	-	0.342731	1
BiologicalProcess	transcription initiation from RNA polymerase II promoter	19	35	76	36	6	0.77213	0.377176	-0.246229	0.704174	1.35017	0.0011662	0.00443336
BiologicalProcess	uterus development	2	2	3	0	0	1.44246	0.4366	-0.556726	-	-	0.0761788	1
BiologicalProcess	vagina development	1	1	7	1	0	0.498001	-0.507862	0.0392576	-0.209035	-	0.467221	1
MolecularFunction	cyclin binding	2	2	8	4	1	0.903466	-0.102397	-0.114893	0.889577	1.94104	0.192219	0.134585
MolecularFunction	Tat protein binding	1	2	3	1	0	0.903466	0.59075	-0.402575	0.19643	-	0.342731	1
MolecularFunction	transcription factor binding	18	36	75	52	8	0.725785	0.413069	-0.251752	1.07962	1.64558	0.00359093	0.000137643
BiologicalProcess	activation of JUN kinase activity	1	9	16	7	0	-0.562871	0.628491	-0.194936	0.676003	-	1	1
BiologicalProcess	negative regulation of protein import into nucleus	1	0	2	0	0	1.59661	-	-0.114893	-	-	0.189237	1
BiologicalProcess	positive regulation of viral transcription	5	4	16	6	0	1.08579	-0.143219	-0.155715	0.561073	-	0.0236584	1
BiologicalProcess	regulation of Wnt signaling pathway	2	1	5	6	1	1.30893	-0.390079	-0.179432	1.70051	2.34651	0.0971525	0.0918387
CellularComponent	centrosome	22	39	141	40	5	0.478	0.0446565	-0.0689358	0.368801	0.727119	0.0222744	0.0934622
BiologicalProcess	negative regulation of fat cell differentiation	1	5	12	6	0	-0.195146	0.408429	-0.114893	0.889577	-	1	1
MolecularFunction	nucleotide binding	9	27	121	16	1	-0.163796	-0.0710464	0.0301168	-0.295468	-0.630297	0.74726	1
MolecularFunction	RNA binding	20	35	154	26	4	0.348624	-0.0976236	-0.0148096	-0.0960485	0.469909	0.12059	0.317436
CellularComponent	microtubule organizing center	10	10	43	14	3	0.854676	-0.151187	-0.0913626	0.484112	1.38143	0.00894707	0.0391622
CellularComponent	cell	1	0	2	0	0	1.59661	-	-0.114893	-	-	0.189237	1
CellularComponent	receptor complex	7	3	33	18	4	0.879936	-0.973225	0.0258795	1.11736	2.05104	0.0236522	0.0016394
CellularComponent	tight junction	2	12	30	12	1	-0.395817	0.39008	-0.0924202	0.688906	0.641759	0.767159	0.412189
CellularComponent	transforming growth factor beta receptor homodimeric complex	1	0	1	0	0	2.00208	-	-0.402575	-	-	0.130504	1
MolecularFunction	I-SMAD binding	6	0	4	7	4	2.1844	-	-0.625719	1.63151	3.50966	1.52357e-05	3.76193e-06
MolecularFunction	receptor signaling protein activity	4	1	16	6	1	1.037	-1.35516	0.0186383	0.735426	1.38143	0.0490784	0.223638
MolecularFunction	receptor signaling protein serine/threonine kinase activity	4	8	10	6	2	0.990477	0.677762	-0.497885	0.688906	2.02805	0.0569074	0.027953
MolecularFunction	SMAD binding	7	2	8	11	4	1.80792	-0.450704	-0.4632	1.55287	2.97903	6.54629e-05	4.0006e-05
MolecularFunction	transforming growth factor beta binding	2	0	3	1	1	1.77893	-	-0.220254	0.378751	2.81651	0.0396841	0.0584181
MolecularFunction	transforming growth factor beta receptor activity, type I	3	0	0	2	2	2.69523	-	-	1.58272	4.02048	0.000305913	0.000420456
MolecularFunction	transforming growth factor beta-activated receptor activity	1	0	4	1	0	1.08579	-	0.0674285	0.378751	-	0.295094	1
MolecularFunction	type II transforming growth factor beta receptor binding	1	2	0	0	0	1.59661	1.2839	-	-	-	0.189237	1
BiologicalProcess	activation of MAPKK activity	7	7	17	14	2	1.20715	0.201286	-0.310202	1.19326	1.68511	0.00387551	0.0525337
BiologicalProcess	activin receptor signaling pathway	4	0	1	3	2	2.47208	-	-1.31887	1.47736	3.50966	9.71181e-05	0.00137986
BiologicalProcess	angiogenesis	8	14	63	32	3	0.332016	-0.114231	-0.00894451	1.01127	1.08191	0.280586	0.0810603
BiologicalProcess	anterior/posterior pattern specification	9	12	27	32	3	1.02125	0.303068	-0.284792	1.58272	1.65336	0.00423703	0.0193582
BiologicalProcess	apoptotic process	32	65	217	68	6	0.411568	0.114357	-0.0789236	0.458304	0.468316	0.0201771	0.275933
BiologicalProcess	artery morphogenesis	2	1	3	3	1	1.59661	-0.102397	-0.402575	1.29504	2.63419	0.0569046	0.069691
BiologicalProcess	blastocyst development	2	2	5	4	0	1.19115	0.185285	-0.297215	1.17726	-	0.119509	1
BiologicalProcess	cardiac epithelial to mesenchymal transition	1	1	5	3	0	0.749315	-0.256548	-0.0459002	1.14089	-	0.387157	1
BiologicalProcess	cell motility	3	1	5	2	0	1.59661	-0.507862	-0.297215	0.484112	-	0.0189038	1
BiologicalProcess	cellular response to transforming growth factor beta stimulus	2	2	12	8	1	0.615784	-0.390079	0.00288995	1.29504	1.65336	0.294718	0.175344
BiologicalProcess	collagen fibril organization	1	3	7	3	0	0.29733	0.39008	-0.161413	0.688906	-	0.536846	1
BiologicalProcess	embryonic cranial skeleton morphogenesis	3	1	6	5	1	1.49125	-0.613223	-0.220254	1.29504	2.12336	0.0256753	0.113466
BiologicalProcess	endothelial cell activation	2	0	1	1	1	2.28976	-	-0.80804	0.889577	3.32734	0.0130382	0.0354665
BiologicalProcess	endothelial cell migration	3	2	5	4	1	1.49125	0.0799247	-0.402575	1.0719	2.12336	0.0256753	0.113466
BiologicalProcess	epithelial to mesenchymal transition	2	4	12	10	0	0.498001	0.185285	-0.114893	1.4004	-	0.345681	1
BiologicalProcess	extracellular structure organization	1	0	0	0	0	2.69523	-	-	-	-	0.0675272	1
BiologicalProcess	germ cell migration	1	1	4	2	0	0.903466	-0.102397	-0.114893	0.889577	-	0.342731	1
BiologicalProcess	heart development	5	14	58	38	4	-0.039142	-0.0153855	0.00720961	1.28197	1.46844	1	0.0132507
BiologicalProcess	in utero embryonic development	11	17	75	58	7	0.458392	-0.112153	-0.0266689	1.4139	1.73713	0.112235	0.00020968
BiologicalProcess	kidney development	3	4	21	17	1	0.461633	-0.256548	0.00288995	1.4892	1.09374	0.433095	0.286592
BiologicalProcess	lens development in camera-type eye	1	3	4	1	0	0.615784	0.708533	-0.402575	-0.0912523	-	0.428586	1
BiologicalProcess	male gonad development	2	8	29	7	0	-0.275189	0.105242	-0.0056938	0.270538	-	1	1
BiologicalProcess	mesenchymal cell differentiation	1	3	1	4	0	1.08579	1.17854	-1.31887	1.76505	-	0.295094	1
BiologicalProcess	negative regulation of chondrocyte differentiation	1	2	4	2	0	0.749315	0.4366	-0.269044	0.735426	-	0.387157	1
BiologicalProcess	negative regulation of endothelial cell proliferation	1	3	5	3	0	0.498001	0.59075	-0.297215	0.889577	-	0.467221	1
BiologicalProcess	negative regulation of extrinsic apoptotic signaling pathway	4	5	12	8	1	1.037	0.254278	-0.269044	1.02311	1.38143	0.0490784	0.223638
BiologicalProcess	negative regulation of transforming growth factor beta receptor signaling pathway	10	8	25	12	4	1.23661	0.007604	-0.251752	0.711896	2.05104	0.000450425	0.0016394
BiologicalProcess	neuron fate commitment	2	0	8	4	1	1.08579	-	0.0674285	1.0719	2.12336	0.142968	0.113466
BiologicalProcess	palate development	5	3	20	19	4	0.972459	-0.54423	-0.0459002	1.60042	2.48004	0.0370977	0.000311486
BiologicalProcess	parathyroid gland development	1	1	2	2	0	1.30893	0.303068	-0.402575	1.29504	-	0.244012	1
BiologicalProcess	pathway-restricted SMAD protein phosphorylation	3	1	1	2	2	2.1844	0.0799247	-1.31887	1.0719	3.50966	0.00275953	0.00137986
BiologicalProcess	peptidyl-serine phosphorylation	8	10	32	14	2	0.862644	0.0799247	-0.155715	0.715224	1.20707	0.0177108	0.119944
BiologicalProcess	peptidyl-threonine phosphorylation	5	4	15	8	2	1.12661	-0.102397	-0.179432	0.889577	1.94104	0.0200031	0.0328908
BiologicalProcess	pharyngeal system development	3	2	2	4	1	1.84793	0.4366	-0.962191	1.42857	2.48004	0.00871883	0.0808307
BiologicalProcess	positive regulation of apoptotic signaling pathway	2	4	13	5	0	0.443934	0.131218	-0.0889176	0.653188	-	0.370728	1
BiologicalProcess	positive regulation of cell growth	5	6	23	13	2	0.778303	-0.0452385	-0.100294	1.02678	1.59274	0.0757236	0.0619527
BiologicalProcess	positive regulation of cell proliferation	10	31	136	70	4	-0.178339	-0.0528	0.0270772	1.06053	0.636094	0.649846	0.161206
BiologicalProcess	positive regulation of cellular component movement	1	0	4	1	0	1.08579	-	0.0674285	0.378751	-	0.295094	1
BiologicalProcess	positive regulation of endothelial cell proliferation	5	3	22	11	1	0.903466	-0.613223	-0.0195829	0.984887	1.02475	0.0482096	0.303635
BiologicalProcess	positive regulation of filopodium assembly	1	1	9	1	0	0.29733	-0.708533	0.0899013	-0.409706	-	0.536846	1
BiologicalProcess	positive regulation of gene expression	11	20	53	29	2	0.662304	0.254278	-0.169953	0.924668	0.688279	0.0275934	0.26602
BiologicalProcess	positive regulation of pathway-restricted SMAD protein phosphorylation	5	2	7	7	2	1.66561	-0.256548	-0.402575	1.29504	2.48004	0.00164819	0.0117107
BiologicalProcess	positive regulation of protein kinase B signaling	6	6	22	11	3	0.960624	-0.0452385	-0.144746	0.859724	1.9982	0.0244689	0.00754408
BiologicalProcess	positive regulation of SMAD protein import into nucleus	3	1	3	4	1	1.84793	-0.256548	-0.556726	1.42857	2.48004	0.00871883	0.0808307
BiologicalProcess	post-embryonic development	5	5	18	15	3	0.972459	-0.033404	-0.151261	1.36403	2.19236	0.0370977	0.00434738
BiologicalProcess	regulation of epithelial to mesenchymal transition	1	1	0	0	0	2.00208	0.996215	-	-	-	0.130504	1
BiologicalProcess	regulation of gene expression	2	8	26	10	0	-0.195146	0.185285	-0.0348504	0.707255	-	1	1
BiologicalProcess	regulation of protein binding	3	4	8	6	1	1.08579	0.367607	-0.338037	1.0719	1.7179	0.0758492	0.165335
BiologicalProcess	regulation of protein ubiquitination	1	2	6	1	0	0.498001	0.185285	-0.114893	-0.209035	-	0.467221	1
BiologicalProcess	response to cholesterol	2	1	1	1	1	2.00208	0.303068	-1.09572	0.601895	3.03965	0.0249143	0.0470105
BiologicalProcess	skeletal system development	8	7	32	18	3	0.924519	-0.214875	-0.0938397	1.02841	1.67441	0.0123713	0.0183027
BiologicalProcess	skeletal system morphogenesis	3	2	9	7	2	1.15478	-0.256548	-0.151261	1.29504	2.48004	0.0637597	0.0117107
BiologicalProcess	transforming growth factor beta receptor signaling pathway	19	20	50	26	6	1.15103	0.196458	-0.286041	0.757649	1.72907	5.29397e-06	0.000635473
BiologicalProcess	wound healing	8	5	13	11	4	1.51657	0.0407039	-0.402575	1.12799	2.55415	0.000214113	0.000231593
CellularComponent	intracellular	12	22	99	19	2	0.289783	-0.109944	-0.00465726	0.0422791	0.228747	0.292041	0.673698
CellularComponent	transcription factor complex	20	30	73	58	9	0.878773	0.278376	-0.231153	1.23645	1.81099	0.000188634	1.36293e-05
MolecularFunction	transforming growth factor beta receptor, pathway-specific cytoplasmic mediator activity	5	0	0	2	2	2.69523	-	-	1.0719	3.50966	1.37378e-06	0.00137986
BiologicalProcess	BMP signaling pathway	11	1	24	17	5	1.5096	-1.89416	-0.114893	1.23788	2.45187	1.50254e-05	6.05451e-05
BiologicalProcess	bone development	4	2	4	2	2	1.77893	0.0799247	-0.625719	0.378751	2.81651	0.00310363	0.00597292
BiologicalProcess	cartilage development	5	3	12	9	1	1.30893	-0.207757	-0.220254	1.18968	1.43022	0.00911374	0.214207
BiologicalProcess	cellular response to organic cyclic compound	3	3	11	5	1	0.960624	-0.0452385	-0.144746	0.764414	1.59274	0.102732	0.185234
BiologicalProcess	hindbrain development	2	0	5	4	1	1.44246	-	-0.0459002	1.42857	2.48004	0.0761788	0.0808307
BiologicalProcess	midbrain development	2	4	9	7	1	0.680322	0.367607	-0.220254	1.22605	1.7179	0.268986	0.165335
BiologicalProcess	Mullerian duct regression	2	0	0	0	0	2.69523	-	-	-	-	0.00455	1
BiologicalProcess	positive regulation of cell differentiation	4	2	9	6	1	1.37347	-0.32554	-0.220254	1.0719	1.7179	0.0154015	0.165335
BiologicalProcess	response to hypoxia	6	12	36	17	1	0.498001	0.185285	-0.114893	0.832419	0.436965	0.177256	0.479326
BiologicalProcess	ureteric bud development	6	5	8	11	3	1.54255	0.354362	-0.574425	1.44165	2.58012	0.00116535	0.00138911
MolecularFunction	SH2 domain binding	3	3	7	6	1	1.22889	0.223026	-0.328467	1.215	1.861	0.0526506	0.144957
BiologicalProcess	regulation of actin cytoskeleton organization	3	1	12	8	2	1.02125	-1.08323	0.00288995	1.29504	2.34651	0.0888611	0.0152062
BiologicalProcess	regulation of Rac protein signal transduction	1	1	0	1	1	2.00208	0.996215	-	1.29504	3.7328	0.130504	0.0237845
BiologicalProcess	regulation of Rho GTPase activity	2	1	3	4	1	1.59661	-0.102397	-0.402575	1.58272	2.63419	0.0569046	0.069691
BiologicalProcess	regulation of transcription from RNA polymerase II promoter	17	29	121	54	5	0.410445	-0.0613354	-0.0316312	0.859179	0.917393	0.0837735	0.048986
CellularComponent	cyclin-dependent protein kinase holoenzyme complex	1	1	5	2	0	0.749315	-0.256548	-0.0459002	0.735426	-	0.387157	1
CellularComponent	PCNA-p21 complex	1	0	1	1	0	2.00208	-	-0.402575	1.29504	-	0.130504	1
MolecularFunction	cyclin-dependent protein kinase activating kinase activity	1	0	0	0	0	2.69523	-	-	-	-	0.0675272	1
MolecularFunction	cyclin-dependent protein serine/threonine kinase inhibitor activity	1	1	6	0	0	0.615784	-0.390079	0.00288995	-	-	0.428586	1
MolecularFunction	ubiquitin protein ligase binding	33	26	80	40	9	1.25726	0.0129852	-0.261875	0.742595	1.6887	8.77142e-11	3.64012e-05
BiologicalProcess	cellular response to extracellular stimulus	1	1	9	3	0	0.29733	-0.708533	0.0899013	0.688906	-	0.536846	1
BiologicalProcess	cellular response to heat	5	10	21	12	1	0.721144	0.408429	-0.248424	0.889577	0.84243	0.0920865	0.352389
BiologicalProcess	cellular response to UV-B	1	1	1	1	0	1.59661	0.59075	-0.80804	0.889577	-	0.189237	1
BiologicalProcess	cellular senescence	2	2	9	6	0	0.823423	-0.18244	-0.0771528	1.215	-	0.217595	1
BiologicalProcess	DNA damage response, signal transduction by p53 class mediator resulting in cell cycle arrest	4	12	33	6	0	0.1897	0.282449	-0.104741	-0.111872	-	0.57104	1
BiologicalProcess	G1/S transition of mitotic cell cycle	7	36	62	24	1	-0.0128247	0.618921	-0.236254	0.512283	-0.228011	1	1
BiologicalProcess	G2/M transition of mitotic cell cycle	10	19	61	24	3	0.498001	0.133992	-0.0983638	0.666433	1.02475	0.132191	0.0925041
BiologicalProcess	intestinal epithelial cell maturation	1	1	2	1	0	1.30893	0.303068	-0.402575	0.601895	-	0.244012	1
BiologicalProcess	intrinsic apoptotic signaling pathway	7	9	20	10	2	1.05762	0.303068	-0.297215	0.707255	1.53558	0.00918956	0.068527
BiologicalProcess	intrinsic apoptotic signaling pathway in response to DNA damage by p53 class mediator	2	3	16	3	0	0.34385	-0.256548	0.0186383	0.0422791	-	0.649371	1
BiologicalProcess	mitotic cell cycle	22	61	179	64	5	0.217923	0.231892	-0.0903867	0.578728	0.467042	0.2591	0.243505
BiologicalProcess	mitotic cell cycle arrest	1	2	3	3	0	0.903466	0.59075	-0.402575	1.29504	-	0.342731	1
BiologicalProcess	negative regulation of apoptotic process	28	54	165	73	5	0.518042	0.168958	-0.112871	0.76926	0.525999	0.00615241	0.220846
BiologicalProcess	negative regulation of cell proliferation	21	39	115	62	11	0.574962	0.188138	-0.129282	0.950538	1.65906	0.00876311	6.11904e-06
BiologicalProcess	negative regulation of cyclin-dependent protein serine/threonine kinase activity	2	3	12	9	1	0.555159	-0.0452385	-0.0577347	1.3522	1.59274	0.320316	0.185234
BiologicalProcess	negative regulation of G1/S transition of mitotic cell cycle	3	2	16	4	1	0.749315	-0.662013	0.0186383	0.329961	1.38143	0.165448	0.223638
BiologicalProcess	organ regeneration	2	4	15	9	1	0.34385	0.0311345	-0.0459002	1.14089	1.38143	0.649371	0.223638
BiologicalProcess	positive regulation of B cell proliferation	1	2	7	1	0	0.39264	0.0799247	-0.0661029	-0.314396	-	0.503249	1
BiologicalProcess	positive regulation of fibroblast proliferation	2	4	12	12	1	0.498001	0.185285	-0.114893	1.58272	1.53558	0.345681	0.195007
BiologicalProcess	positive regulation of programmed cell death	1	2	2	2	0	1.08579	0.773072	-0.625719	1.0719	-	0.295094	1
BiologicalProcess	positive regulation of protein kinase activity	3	4	11	6	0	0.903466	0.185285	-0.201904	0.889577	-	0.117396	1
BiologicalProcess	regulation of cyclin-dependent protein serine/threonine kinase activity	3	7	17	7	0	0.498001	0.339436	-0.172052	0.638262	-	0.424466	1
BiologicalProcess	regulation of DNA biosynthetic process	1	0	2	2	0	1.59661	-	-0.114893	1.58272	-	0.189237	1
BiologicalProcess	regulation of protein import into nucleus, translocation	1	0	1	0	0	2.00208	-	-0.402575	-	-	0.130504	1
BiologicalProcess	response to arsenic-containing substance	1	0	6	3	0	0.749315	-	0.136421	1.14089	-	0.387157	1
BiologicalProcess	response to corticosterone	1	1	11	5	0	0.130276	-0.875587	0.123518	1.03268	-	0.597391	1
BiologicalProcess	response to hyperoxia	2	3	1	2	1	1.59661	0.996215	-1.50119	0.889577	2.63419	0.0569046	0.069691
BiologicalProcess	response to organonitrogen compound	2	0	5	2	1	1.44246	-	-0.0459002	0.735426	2.48004	0.0761788	0.0808307
BiologicalProcess	response to X-ray	1	4	9	4	0	0.0561682	0.4366	-0.151261	0.735426	-	1	1
BiologicalProcess	stress-induced premature senescence	2	0	1	1	1	2.28976	-	-0.80804	0.889577	3.32734	0.0130382	0.0354665
MolecularFunction	hormone activity	1	1	7	3	0	0.498001	-0.507862	0.0392576	0.889577	-	0.467221	1
BiologicalProcess	fertilization	1	4	5	2	0	0.39264	0.773072	-0.402575	0.378751	-	0.503249	1
BiologicalProcess	sperm motility	2	3	11	0	0	0.615784	0.0153861	-0.0841214	-	-	0.294718	1
BiologicalProcess	spermatid development	1	8	15	7	1	-0.482828	0.59075	-0.179432	0.756046	1.2479	1	0.251263
CellularComponent	activin responsive factor complex	2	0	1	3	2	2.28976	-	-0.80804	1.98819	4.02048	0.0130382	0.000420456
CellularComponent	nuclear chromatin	10	22	49	29	4	0.603361	0.385956	-0.212057	0.961036	1.41779	0.0681777	0.0157198
CellularComponent	SMAD protein complex	3	0	0	2	2	2.69523	-	-	1.58272	4.02048	0.000305913	0.000420456
CellularComponent	SMAD2-SMAD3 protein complex	2	0	0	1	1	2.69523	-	-	1.29504	3.7328	0.00455	0.0237845
MolecularFunction	activating transcription factor binding	1	5	8	8	1	0.0561682	0.659743	-0.269044	1.42857	1.78689	1	0.155207
MolecularFunction	co-SMAD binding	3	0	4	4	2	1.84793	-	-0.269044	1.42857	3.17319	0.00871883	0.00285299
MolecularFunction	double-stranded DNA binding	7	4	37	20	2	0.769935	-0.795544	0.0302889	1.11272	1.2479	0.0405544	0.112109
MolecularFunction	enhancer binding	3	1	4	5	1	1.7144	-0.390079	-0.402575	1.51819	2.34651	0.013258	0.0918387
MolecularFunction	phosphatase binding	3	7	16	4	1	0.535741	0.377176	-0.194936	0.116387	1.16785	0.254934	0.269138
MolecularFunction	R-SMAD binding	4	0	9	7	2	1.51657	-	-0.0771528	1.36915	2.55415	0.00898345	0.0101155
MolecularFunction	transforming growth factor beta receptor binding	2	1	4	4	1	1.44246	-0.256548	-0.269044	1.42857	2.48004	0.0761788	0.0808307
MolecularFunction	type I transforming growth factor beta receptor binding	2	1	2	3	2	1.77893	0.0799247	-0.625719	1.47736	3.50966	0.0396841	0.00137986
BiologicalProcess	cell fate commitment	2	1	13	9	2	0.615784	-1.08323	0.0829327	1.41283	2.34651	0.294718	0.0152062
BiologicalProcess	common-partner SMAD protein phosphorylation	2	1	3	3	2	1.59661	-0.102397	-0.402575	1.29504	3.32734	0.0569046	0.00205375
BiologicalProcess	developmental growth	3	2	6	5	2	1.39594	-0.0153855	-0.315564	1.19973	2.7212	0.0335713	0.00724393
BiologicalProcess	embryonic foregut morphogenesis	2	1	2	3	1	1.77893	0.0799247	-0.625719	1.47736	2.81651	0.0396841	0.0584181
BiologicalProcess	endoderm formation	1	0	7	3	1	0.615784	-	0.157041	1.00736	2.34651	0.428586	0.0918387
BiologicalProcess	gastrulation	1	1	8	6	1	0.39264	-0.613223	0.0674285	1.47736	2.12336	0.503249	0.113466
BiologicalProcess	insulin secretion	1	1	5	3	1	0.749315	-0.256548	-0.0459002	1.14089	2.48004	0.387157	0.0808307
BiologicalProcess	lung development	5	9	19	15	3	0.808156	0.39008	-0.261497	1.19973	2.02805	0.0681861	0.00693738
BiologicalProcess	mesoderm formation	5	3	9	11	3	1.47145	-0.0452385	-0.345417	1.55287	2.69135	0.00430272	0.000991726
BiologicalProcess	nodal signaling pathway	2	1	1	2	1	2.00208	0.303068	-1.09572	1.29504	3.03965	0.0249143	0.0470105
BiologicalProcess	organ growth	1	0	2	1	1	1.59661	-	-0.114893	0.889577	3.32734	0.189237	0.0354665
BiologicalProcess	pancreas development	1	2	5	7	1	0.615784	0.303068	-0.179432	1.85466	2.34651	0.428586	0.0918387
BiologicalProcess	paraxial mesoderm morphogenesis	2	0	0	1	1	2.69523	-	-	1.29504	3.7328	0.00455	0.0237845
BiologicalProcess	pericardium development	2	0	2	2	1	2.00208	-	-0.402575	1.29504	3.03965	0.0249143	0.0470105
BiologicalProcess	positive regulation of BMP signaling pathway	3	2	10	10	2	1.08579	-0.32554	-0.114893	1.58272	2.41105	0.0758492	0.0134084
BiologicalProcess	positive regulation of epithelial to mesenchymal transition	4	3	6	8	2	1.51657	0.223026	-0.482618	1.50268	2.55415	0.00898345	0.0101155
BiologicalProcess	positive regulation of nodal signaling pathway involved in determination of lateral mesoderm left/right asymmetry	1	0	0	1	1	2.69523	-	-	1.98819	4.42595	0.0675272	0.0119629
BiologicalProcess	primary miRNA processing	3	0	2	3	2	2.1844	-	-0.625719	1.47736	3.50966	0.00275953	0.00137986
BiologicalProcess	regulation of binding	3	1	0	2	2	2.40754	0.303068	-	1.29504	3.7328	0.00116208	0.000834385
BiologicalProcess	regulation of transforming growth factor beta receptor signaling pathway	5	1	2	3	3	2.22522	-0.390079	-1.09572	1.00736	3.44512	6.48051e-05	8.82626e-05
BiologicalProcess	response to glucose	1	7	23	8	1	-0.738762	0.201286	-0.00792097	0.633644	0.991962	0.720184	0.312005
BiologicalProcess	signal transduction involved in regulation of gene expression	2	2	5	5	1	1.19115	0.185285	-0.297215	1.4004	2.22872	0.119509	0.102717
BiologicalProcess	SMAD protein complex assembly	5	1	0	3	3	2.5129	-0.102397	-	1.29504	3.7328	7.78388e-06	3.20721e-05
BiologicalProcess	SMAD protein signal transduction	4	4	10	8	2	1.19115	0.185285	-0.297215	1.17726	2.22872	0.0294144	0.0190917
BiologicalProcess	somatic stem cell maintenance	5	4	26	19	3	0.749315	-0.479691	-0.0066795	1.37728	1.96921	0.0836928	0.00818124
BiologicalProcess	zygotic specification of dorsal/ventral axis	1	0	1	2	1	2.00208	-	-0.402575	1.98819	3.7328	0.130504	0.0237845
CellularComponent	cortical actin cytoskeleton	1	1	10	2	0	0.210319	-0.795544	0.10825	0.19643	-	0.568176	1
CellularComponent	eukaryotic translation elongation factor 1 complex	1	1	2	0	0	1.30893	0.303068	-0.402575	-	-	0.244012	1
CellularComponent	extracellular space	8	49	272	56	3	-1.02139	-0.214875	0.100316	0.217483	-0.271496	0.000615301	1
CellularComponent	ruffle membrane	11	5	24	6	3	1.40424	-0.390079	-0.220254	0.0910692	1.83568	4.51704e-05	0.011835
MolecularFunction	GTP binding	10	37	117	16	0	-0.102056	0.200414	-0.0471205	-0.339088	-	0.874828	0.267887
MolecularFunction	GTPase activity	9	21	86	13	0	0.13886	-0.0197052	-0.00867087	-0.200452	-	0.577876	0.405649
MolecularFunction	translation elongation factor activity	2	2	6	0	0	1.08579	0.0799247	-0.220254	-	-	0.142968	1
MolecularFunction	tRNA binding	1	3	9	0	0	0.130276	0.223026	-0.0771528	-	-	0.597391	1
BiologicalProcess	cellular protein metabolic process	16	44	195	26	1	-0.0734493	-0.0677113	0.022308	-0.294978	-1.11531	0.898461	0.372841
BiologicalProcess	cellular response to epidermal growth factor stimulus	5	1	6	8	3	1.81976	-0.795544	-0.402575	1.58272	3.03965	0.000730115	0.000334976
BiologicalProcess	translation	10	31	92	7	4	0.107461	0.233001	-0.0779885	-0.95625	0.921894	0.725319	0.074373
BiologicalProcess	translational elongation	5	13	46	2	0	0.14578	0.0954288	-0.0396697	-1.47755	-	0.619406	1
CellularComponent	dendrite	10	14	71	25	1	0.443934	-0.225457	-0.000624994	0.653188	-0.127928	0.146047	1
CellularComponent	fibrillar center	1	1	0	0	0	2.00208	0.996215	-	-	-	0.130504	1
CellularComponent	PML body	8	9	45	21	4	0.647533	-0.240547	-0.0298999	0.905577	1.68511	0.0683073	0.00624655
CellularComponent	sumoylated E2 ligase complex	1	0	0	0	0	2.69523	-	-	-	-	0.0675272	1
CellularComponent	synapse	7	19	37	12	0	0.498001	0.490667	-0.241645	0.329961	-	0.197541	1
CellularComponent	synaptonemal complex	1	3	3	2	0	0.749315	0.842065	-0.556726	0.735426	-	0.387157	1
CellularComponent	transferase complex	1	0	0	0	0	2.69523	-	-	-	-	0.0675272	1
MolecularFunction	ligase activity	33	28	152	30	5	0.830441	-0.339725	-0.0468396	0.0280944	0.674095	5.05764e-06	0.110683
MolecularFunction	RING-like zinc finger domain binding	1	0	2	2	0	1.59661	-	-0.114893	1.58272	-	0.189237	1
MolecularFunction	SUMO conjugating enzyme activity	1	0	0	0	0	2.69523	-	-	-	-	0.0675272	1
MolecularFunction	ubiquitin-protein transferase activity	27	27	126	26	4	0.798106	-0.207757	-0.0661029	0.0533289	0.619287	0.000104763	0.168138
BiologicalProcess	cell division	10	36	111	34	2	-0.0584352	0.216636	-0.0561436	0.458304	0.0628505	1	0.712268
BiologicalProcess	chromosome segregation	4	7	24	7	1	0.526172	0.0799247	-0.0867222	0.378751	0.870601	0.294435	0.344504
BiologicalProcess	positive regulation of intracellular steroid hormone receptor signaling pathway	1	0	0	0	0	2.69523	-	-	-	-	0.0675272	1
BiologicalProcess	positive regulation of SUMO transferase activity	1	0	0	0	0	2.69523	-	-	-	-	0.0675272	1
BiologicalProcess	post-translational protein modification	3	13	52	6	0	-0.42567	0.0348042	0.022308	-0.439559	-	0.626347	1
BiologicalProcess	proteasome-mediated ubiquitin-dependent protein catabolic process	14	14	54	12	2	0.927564	-0.0782993	-0.127163	0.0663766	0.712377	0.00104474	0.257108
BiologicalProcess	protein sumoylation	2	5	10	5	1	0.555159	0.465587	-0.240056	0.764414	1.59274	0.320316	0.185234
BiologicalProcess	protein ubiquitination	20	22	125	24	4	0.572964	-0.337589	0.000891945	0.0482492	0.69425	0.0113545	0.138926
BiologicalProcess	regulation of receptor activity	3	0	4	2	1	1.84793	-	-0.269044	0.735426	2.48004	0.00871883	0.0808307
BiologicalProcess	ubiquitin-dependent protein catabolic process	17	14	41	10	3	1.25177	0.0517538	-0.272522	0.0141082	1.2479	3.91502e-06	0.0545427
CellularComponent	nuclear envelope	3	10	58	14	0	-0.468842	-0.270732	0.0883352	0.364567	-	0.630424	1
MolecularFunction	calcium ion binding	8	42	168	35	0	-0.609828	0.0425371	0.0300409	0.159042	-	0.0727272	0.114767
MolecularFunction	calcium-dependent phospholipid binding	0	3	10	3	0	-	0.223026	0.0282078	0.521852	-	1	1
MolecularFunction	calcium-dependent protein binding	2	7	14	5	1	0.252878	0.499779	-0.205865	0.462133	1.29045	0.666141	0.242164
MolecularFunction	integrin binding	1	0	27	10	0	-0.636979	-	0.254204	0.95857	-	1	1
BiologicalProcess	cell proliferation	14	33	114	56	5	0.252878	0.104466	-0.0546339	0.932137	0.953983	0.336873	0.0429819
BiologicalProcess	cellular calcium ion homeostasis	2	3	21	6	0	0.130276	-0.470122	0.0769979	0.521852	-	0.6941	1
BiologicalProcess	cellular water homeostasis	0	0	3	2	0	-	-	0.290572	1.58272	-	1	1
BiologicalProcess	epithelial cell differentiation	1	8	21	11	0	-0.705972	0.367607	-0.0661029	0.984887	-	0.719279	1
BiologicalProcess	hemostasis	1	0	6	3	1	0.749315	-	0.136421	1.14089	2.48004	0.387157	0.0808307
BiologicalProcess	membrane fusion	5	8	14	3	0	1.00883	0.472967	-0.366208	-0.209035	-	0.0321948	1
BiologicalProcess	response to calcium ion	1	5	21	6	1	-0.600611	0.00296362	0.0392576	0.484112	1.13011	1	0.277917
BiologicalProcess	response to organic cyclic compound	0	3	10	4	0	-	0.223026	0.0282078	0.809534	-	1	1
BiologicalProcess	response to salt stress	0	2	5	5	0	-	0.4366	-0.0459002	1.65172	-	1	1
BiologicalProcess	social behavior	3	1	14	6	0	0.903466	-1.20101	0.0392576	0.889577	-	0.117396	1
CellularComponent	ciliary base	3	2	6	5	2	1.39594	-0.0153855	-0.315564	1.19973	2.7212	0.0335713	0.00724393
CellularComponent	midbody	4	18	47	13	1	-0.152587	0.345628	-0.0933869	0.319032	0.191843	1	0.56609
BiologicalProcess	cilium assembly	3	14	25	10	0	0.0561682	0.59075	-0.228222	0.553105	-	0.760077	1
BiologicalProcess	cytoplasmic microtubule organization	2	1	7	4	1	1.08579	-0.613223	-0.0661029	1.0719	2.12336	0.142968	0.113466
BiologicalProcess	mitotic spindle organization	1	4	10	3	0	-0.0128247	0.367607	-0.114893	0.378751	-	1	1
CellularComponent	beta-catenin destruction complex	2	0	5	5	1	1.44246	-	-0.0459002	1.65172	2.48004	0.0761788	0.0808307
CellularComponent	dendritic shaft	3	2	11	6	1	1.02125	-0.390079	-0.0841214	1.00736	1.65336	0.0888611	0.175344
CellularComponent	dendritic spine	4	6	37	6	0	0.231372	-0.369026	0.0513423	-0.0701989	-	0.556683	1
CellularComponent	growth cone	6	7	44	7	1	0.443934	-0.407779	0.0317104	-0.108952	0.382898	0.279028	0.497949
CellularComponent	membrane raft	6	9	37	18	2	0.535741	-0.0646566	-0.0497538	0.927317	1.16785	0.161973	0.127913
CellularComponent	ribonucleoprotein complex	5	15	49	8	0	0.0705569	0.163306	-0.0517142	-0.166476	-	0.808199	1
MolecularFunction	beta-catenin binding	7	6	19	19	5	1.1754	0.0153861	-0.230725	1.46689	2.56965	0.00467879	3.35703e-05
MolecularFunction	kinase activity	5	2	15	8	3	1.21362	-0.708533	-0.0924202	0.976588	2.43352	0.0138478	0.0021515
MolecularFunction	NF-kappaB binding	1	2	10	4	0	0.130276	-0.18244	0.0282078	0.809534	-	0.597391	1
MolecularFunction	p53 binding	4	6	21	12	1	0.647533	0.0471348	-0.0988927	1.03911	0.991962	0.153486	0.312005
MolecularFunction	protein kinase A catalytic subunit binding	2	0	4	1	1	1.59661	-	-0.114893	0.19643	2.63419	0.0569046	0.069691
MolecularFunction	RNA polymerase II transcription factor binding	3	5	11	13	2	0.849399	0.354362	-0.255972	1.6087	2.17466	0.132783	0.0211744
MolecularFunction	tau-protein kinase activity	1	0	4	1	0	1.08579	-	0.0674285	0.378751	-	0.295094	1
BiologicalProcess	canonical Wnt signaling pathway	8	5	23	16	4	1.19115	-0.284718	-0.157453	1.17726	2.22872	0.00228187	0.000833552
BiologicalProcess	canonical Wnt signaling pathway involved in positive regulation of apoptotic process	2	0	0	1	1	2.69523	-	-	1.29504	3.7328	0.00455	0.0237845
BiologicalProcess	cellular response to interleukin-3	1	0	1	0	0	2.00208	-	-0.402575	-	-	0.130504	1
BiologicalProcess	cellular response to mechanical stimulus	5	3	25	10	2	0.808156	-0.708533	0.0129403	0.794267	1.62259	0.0681861	0.0587522
BiologicalProcess	circadian rhythm	5	12	28	14	2	0.498001	0.367607	-0.183886	0.820584	1.31243	0.227294	0.100628
BiologicalProcess	ER overload response	2	3	2	5	0	1.44246	0.842065	-0.962191	1.65172	-	0.0761788	1
BiologicalProcess	establishment of cell polarity	2	3	6	3	0	0.990477	0.39008	-0.315564	0.688906	-	0.167278	1
BiologicalProcess	extrinsic apoptotic signaling pathway in absence of ligand	2	3	10	4	1	0.680322	0.0799247	-0.114893	0.666433	1.7179	0.268986	0.165335
BiologicalProcess	fat cell differentiation	1	5	17	12	0	-0.440269	0.163306	-0.0117089	1.3376	-	1	1
BiologicalProcess	glycogen metabolic process	2	4	5	2	0	0.990477	0.677762	-0.497885	0.283441	-	0.167278	1
BiologicalProcess	hippocampus development	2	1	19	7	1	0.29733	-1.40168	0.143969	0.843057	1.33491	0.657503	0.232956
BiologicalProcess	hypermethylation of CpG island	1	0	0	0	0	2.69523	-	-	-	-	0.0675272	1
BiologicalProcess	myoblast fusion	1	1	2	1	0	1.30893	0.303068	-0.402575	0.601895	-	0.244012	1
BiologicalProcess	negative regulation of canonical Wnt signaling pathway	9	20	57	25	4	0.438103	0.230748	-0.120724	0.752718	1.3579	0.187923	0.0191907
BiologicalProcess	negative regulation of cardiac muscle hypertrophy	2	1	0	1	0	2.28976	0.59075	-	0.889577	-	0.0130382	1
BiologicalProcess	negative regulation of dendrite morphogenesis	1	1	3	2	0	1.08579	0.0799247	-0.220254	1.0719	-	0.295094	1
BiologicalProcess	negative regulation of glycogen (starch) synthase activity	1	0	1	1	0	2.00208	-	-0.402575	1.29504	-	0.130504	1
BiologicalProcess	negative regulation of glycogen biosynthetic process	1	0	2	2	0	1.59661	-	-0.114893	1.58272	-	0.189237	1
BiologicalProcess	negative regulation of MAP kinase activity	4	4	14	10	2	0.990477	-0.0153855	-0.161413	1.19973	2.02805	0.0569074	0.027953
BiologicalProcess	negative regulation of neuron maturation	1	0	0	0	0	2.69523	-	-	-	-	0.0675272	1
BiologicalProcess	negative regulation of NFAT protein import into nucleus	1	1	2	2	0	1.30893	0.303068	-0.402575	1.29504	-	0.244012	1
BiologicalProcess	negative regulation of protein binding	4	2	18	10	0	0.903466	-0.795544	0.00288995	1.11272	-	0.0744362	1
BiologicalProcess	negative regulation of protein complex assembly	4	1	4	3	1	1.8843	-0.507862	-0.520358	0.889577	2.22872	0.00196627	0.102717
BiologicalProcess	negative regulation of type B pancreatic cell development	1	0	0	0	0	2.69523	-	-	-	-	0.0675272	1
BiologicalProcess	organ morphogenesis	4	11	23	14	0	0.443934	0.449672	-0.21152	0.98966	-	0.322461	1
BiologicalProcess	positive regulation of axon extension	3	0	9	3	0	1.30893	-	0.00288995	0.601895	-	0.0425736	1
BiologicalProcess	positive regulation of canonical Wnt signaling pathway	12	17	42	17	4	0.917452	0.259896	-0.234438	0.558723	1.54956	0.00256138	0.0100376
BiologicalProcess	positive regulation of cell-matrix adhesion	1	1	9	2	0	0.29733	-0.708533	0.0899013	0.283441	-	0.536846	1
BiologicalProcess	positive regulation of mitochondrial outer membrane permeabilization involved in apoptotic signaling pathway	1	0	5	0	0	0.903466	-	0.10825	-	-	0.342731	1
BiologicalProcess	positive regulation of peptidyl-serine phosphorylation	8	3	23	12	3	1.24831	-0.738386	-0.100294	0.946735	1.9982	0.00154223	0.00754408
BiologicalProcess	positive regulation of peptidyl-threonine phosphorylation	1	4	7	5	0	0.210319	0.59075	-0.248424	1.11272	-	0.568176	1
BiologicalProcess	positive regulation of proteasomal ubiquitin-dependent protein catabolic process	5	6	19	12	4	0.903466	0.0799247	-0.166186	1.0719	2.41105	0.0482096	0.00040943
BiologicalProcess	positive regulation of protein binding	2	3	19	8	0	0.210319	-0.390079	0.0569572	0.889577	-	0.675181	1
BiologicalProcess	positive regulation of protein catabolic process	3	5	22	10	1	0.39264	-0.102397	-0.0195829	0.889577	1.02475	0.452581	0.303635
BiologicalProcess	positive regulation of protein complex assembly	1	3	5	2	0	0.498001	0.59075	-0.297215	0.484112	-	0.467221	1
BiologicalProcess	positive regulation of protein export from nucleus	1	3	2	3	0	0.903466	0.996215	-0.80804	1.29504	-	0.342731	1
BiologicalProcess	positive regulation of Rac GTPase activity	2	0	11	0	0	0.823423	-	0.123518	-	-	0.217595	1
BiologicalProcess	positive regulation of stem cell differentiation	1	0	1	0	0	2.00208	-	-0.402575	-	-	0.130504	1
BiologicalProcess	protein autophosphorylation	12	14	59	23	5	0.737481	-0.114231	-0.0745418	0.681032	1.59274	0.0137181	0.00334241
BiologicalProcess	protein export from nucleus	2	5	12	3	0	0.443934	0.354362	-0.16896	0.142363	-	0.370728	1
BiologicalProcess	protein localization to microtubule	1	1	2	1	0	1.30893	0.303068	-0.402575	0.601895	-	0.244012	1
BiologicalProcess	re-entry into mitotic cell cycle	1	0	1	1	0	2.00208	-	-0.402575	1.29504	-	0.130504	1
BiologicalProcess	regulation of cellular response to heat	3	6	13	9	1	0.702795	0.39008	-0.235521	1.09437	1.33491	0.182586	0.232956
BiologicalProcess	regulation of gene expression by genetic imprinting	1	0	7	2	0	0.615784	-	0.157041	0.601895	-	0.428586	1
BiologicalProcess	regulation of microtubule-based process	4	3	2	2	2	1.8843	0.59075	-1.21351	0.484112	2.92187	0.00196627	0.00481552
BiologicalProcess	regulation of neuronal synaptic plasticity	1	1	6	3	0	0.615784	-0.390079	0.00288995	1.00736	-	0.428586	1
BiologicalProcess	response to lithium ion	1	1	2	1	0	1.30893	0.303068	-0.402575	0.601895	-	0.244012	1
BiologicalProcess	superior temporal gyrus development	1	0	1	0	0	2.00208	-	-0.402575	-	-	0.130504	1
CellularComponent	phosphatidylinositol 3-kinase complex	3	0	5	3	1	1.7144	-	-0.179432	1.00736	2.34651	0.013258	0.0918387
CellularComponent	phosphatidylinositol 3-kinase complex, class IA	2	0	0	1	1	2.69523	-	-	1.29504	3.7328	0.00455	0.0237845
MolecularFunction	ErbB-3 class receptor binding	2	0	1	2	1	2.28976	-	-0.80804	1.58272	3.32734	0.0130382	0.0354665
MolecularFunction	insulin binding	1	0	1	1	0	2.00208	-	-0.402575	1.29504	-	0.130504	1
MolecularFunction	insulin receptor binding	2	2	10	4	0	0.749315	-0.256548	-0.0459002	0.735426	-	0.243234	1
MolecularFunction	insulin-like growth factor receptor binding	1	1	9	4	0	0.29733	-0.708533	0.0899013	0.976588	-	0.536846	1
MolecularFunction	phosphatidylinositol 3-kinase binding	1	1	5	3	0	0.749315	-0.256548	-0.0459002	1.14089	-	0.387157	1
MolecularFunction	phosphatidylinositol 3-kinase regulator activity	2	1	1	0	0	2.00208	0.303068	-1.09572	-	-	0.0249143	1
MolecularFunction	protein phosphatase binding	4	4	22	10	3	0.680322	-0.32554	-0.0195829	0.889577	2.12336	0.140704	0.00529638
MolecularFunction	transmembrane receptor protein tyrosine kinase adaptor activity	1	0	4	1	0	1.08579	-	0.0674285	0.378751	-	0.295094	1
BiologicalProcess	B cell differentiation	1	3	16	8	0	-0.300507	-0.207757	0.0674285	1.0719	-	1	1
BiologicalProcess	cellular glucose homeostasis	1	0	5	2	0	0.903466	-	0.10825	0.889577	-	0.342731	1
BiologicalProcess	cellular response to insulin stimulus	8	8	21	11	2	1.16375	0.157886	-0.275823	0.775167	1.50818	0.00274333	0.0718972
BiologicalProcess	cellular response to UV	2	7	11	7	1	0.39264	0.63954	-0.307265	0.938367	1.43022	0.641863	0.214207
BiologicalProcess	extrinsic apoptotic signaling pathway via death domain receptors	1	1	15	4	0	-0.137988	-1.14385	0.165409	0.54127	-	1	1
BiologicalProcess	growth hormone receptor signaling pathway	2	0	5	3	0	1.44246	-	-0.0459002	1.14089	-	0.0761788	1
BiologicalProcess	insulin-like growth factor receptor signaling pathway	2	0	8	7	1	1.08579	-	0.0674285	1.63151	2.12336	0.142968	0.113466
BiologicalProcess	negative regulation of cell-matrix adhesion	1	0	3	1	0	1.30893	-	0.00288995	0.601895	-	0.244012	1
BiologicalProcess	negative regulation of osteoclast differentiation	1	0	2	1	0	1.59661	-	-0.114893	0.889577	-	0.189237	1
BiologicalProcess	NFAT protein import into nucleus	1	0	0	0	0	2.69523	-	-	-	-	0.0675272	1
BiologicalProcess	phosphatidylinositol 3-kinase signaling	4	3	10	7	2	1.24831	-0.0452385	-0.240056	1.10089	2.28588	0.0241296	0.0171015
BiologicalProcess	phosphatidylinositol biosynthetic process	3	5	21	6	1	0.426542	-0.0684953	-0.0322014	0.412653	1.05865	0.442499	0.295164
BiologicalProcess	phosphatidylinositol phosphorylation	2	1	9	2	1	0.903466	-0.795544	0.00288995	0.19643	1.94104	0.192219	0.134585
BiologicalProcess	phospholipid metabolic process	3	9	49	12	1	-0.317036	-0.224287	0.0715185	0.362222	0.315075	0.797345	0.521761
BiologicalProcess	positive regulation of endoplasmic reticulum unfolded protein response	2	0	2	0	0	2.00208	-	-0.402575	-	-	0.0249143	1
BiologicalProcess	positive regulation of establishment of protein localization to plasma membrane	3	2	6	5	2	1.39594	-0.0153855	-0.315564	1.19973	2.7212	0.0335713	0.00724393
BiologicalProcess	positive regulation of glucose import	2	2	7	6	1	0.990477	-0.0153855	-0.161413	1.38205	2.02805	0.167278	0.124088
BiologicalProcess	positive regulation of RNA splicing	2	0	4	2	0	1.59661	-	-0.114893	0.889577	-	0.0569046	1
BiologicalProcess	positive regulation of transcription factor import into nucleus	3	0	7	3	0	1.49125	-	-0.0661029	0.784216	-	0.0256753	1
BiologicalProcess	positive regulation of tumor necrosis factor production	1	2	10	5	0	0.130276	-0.18244	0.0282078	1.03268	-	0.597391	1
BiologicalProcess	protein stabilization	10	10	31	15	3	1.06598	0.060122	-0.207266	0.764414	1.59274	0.00184583	0.0227235
BiologicalProcess	regulation of phosphatidylinositol 3-kinase activity	1	0	1	0	0	2.00208	-	-0.402575	-	-	0.130504	1
CellularComponent	nuclear inner membrane	3	2	8	3	1	1.22889	-0.18244	-0.194936	0.521852	1.861	0.0526506	0.144957
CellularComponent	protein complex	19	36	121	50	8	0.46918	0.102398	-0.0841214	0.729728	1.33491	0.045301	0.0011188
MolecularFunction	RNA polymerase II core promoter sequence-specific DNA binding	2	12	17	14	1	-0.0456145	0.740282	-0.310202	1.19326	0.991962	1	0.312005
BiologicalProcess	cardiac muscle cell proliferation	2	1	2	4	2	1.77893	0.0799247	-0.625719	1.76505	3.50966	0.0396841	0.00137986
BiologicalProcess	cellular response to BMP stimulus	2	1	2	2	1	1.77893	0.0799247	-0.625719	1.0719	2.81651	0.0396841	0.0584181
BiologicalProcess	embryonic pattern specification	4	1	2	4	1	2.13561	-0.256548	-0.962191	1.42857	2.48004	0.000609196	0.0808307
BiologicalProcess	gamete generation	1	1	4	3	1	0.903466	-0.102397	-0.114893	1.29504	2.63419	0.342731	0.069691
BiologicalProcess	homeostatic process	1	2	1	3	1	1.30893	0.996215	-1.09572	1.70051	3.03965	0.244012	0.0470105
BiologicalProcess	inflammatory response	8	22	66	19	4	0.210319	0.216057	-0.0841214	0.36828	1.2479	0.535073	0.0274697
BiologicalProcess	mesodermal cell fate commitment	1	0	1	2	1	2.00208	-	-0.402575	1.98819	3.7328	0.130504	0.0237845
BiologicalProcess	negative regulation of muscle cell apoptotic process	1	0	1	2	1	2.00208	-	-0.402575	1.98819	3.7328	0.130504	0.0237845
BiologicalProcess	osteoblast fate commitment	2	0	2	2	1	2.00208	-	-0.402575	1.29504	3.03965	0.0249143	0.0470105
BiologicalProcess	positive regulation of cartilage development	3	0	4	6	2	1.84793	-	-0.269044	1.83404	3.17319	0.00871883	0.00285299
BiologicalProcess	positive regulation of dendrite morphogenesis	2	0	5	3	1	1.44246	-	-0.0459002	1.14089	2.48004	0.0761788	0.0808307
BiologicalProcess	positive regulation of osteoblast differentiation	5	5	20	15	4	0.903466	-0.102397	-0.114893	1.29504	2.41105	0.0482096	0.00040943
BiologicalProcess	positive regulation of transcription from RNA polymerase II promoter involved in cellular response to chemical stimulus	2	1	1	2	1	2.00208	0.303068	-1.09572	1.29504	3.03965	0.0249143	0.0470105
CellularComponent	cytoskeleton	13	31	113	27	2	0.203929	0.067104	-0.038286	0.22778	0.0628505	0.419651	0.712268
CellularComponent	focal adhesion	19	46	148	48	6	0.278372	0.156712	-0.0735079	0.498098	0.856416	0.209383	0.041394
CellularComponent	intermediate filament	4	4	20	6	1	0.749315	-0.256548	-0.0459002	0.447744	1.09374	0.116518	0.286592
CellularComponent	intermediate filament cytoskeleton	7	4	19	2	0	1.23994	-0.32554	-0.166186	-0.719861	-	0.00318136	1
CellularComponent	neuron projection	7	16	74	25	1	0.0664247	-0.11276	0.0199261	0.632354	-0.148762	0.837255	1
CellularComponent	peroxisome	2	9	17	5	0	0.0561682	0.554383	-0.208419	0.265423	-	0.713634	1
MolecularFunction	double-stranded RNA binding	3	1	22	7	1	0.535741	-1.56873	0.123518	0.676003	1.16785	0.254934	0.269138
MolecularFunction	scaffold protein binding	3	3	16	9	0	0.702795	-0.303068	-0.0278817	1.09437	-	0.182586	1
MolecularFunction	structural constituent of cytoskeleton	7	9	39	13	2	0.633802	-0.120746	-0.0531995	0.545805	1.11176	0.0960624	0.140091
MolecularFunction	structural constituent of eye lens	1	2	2	0	0	1.08579	0.773072	-0.625719	-	-	0.295094	1
BiologicalProcess	astrocyte development	1	1	4	2	0	0.903466	-0.102397	-0.114893	0.889577	-	0.342731	1
BiologicalProcess	cellular component disassembly involved in execution phase of apoptosis	3	5	25	9	1	0.29733	-0.197707	0.0129403	0.688906	0.929442	0.486019	0.328448
BiologicalProcess	intermediate filament organization	1	3	6	2	0	0.39264	0.48539	-0.220254	0.378751	-	0.503249	1
BiologicalProcess	lens fiber cell development	2	0	3	0	0	1.77893	-	-0.220254	-	-	0.0396841	1
BiologicalProcess	movement of cell or subcellular component	5	7	28	12	2	0.615784	-0.0536067	-0.0661029	0.784216	1.43022	0.190175	0.0823192
BiologicalProcess	muscle filament sliding	2	2	18	3	0	0.29733	-0.708533	0.0899013	-0.00424096	-	0.657503	1
BiologicalProcess	negative regulation of neuron projection development	1	3	16	4	0	-0.300507	-0.207757	0.0674285	0.378751	-	1	1
CellularComponent	cell junction	16	25	116	39	5	0.411568	-0.148007	-0.0120836	0.595505	0.979141	0.103952	0.0392414
CellularComponent	ciliary basal body	4	9	16	7	1	0.714224	0.519291	-0.304135	0.566804	1.05865	0.128372	0.295164
CellularComponent	microtubule	14	23	95	19	2	0.451481	-0.0579451	-0.038353	0.0498263	0.236294	0.0792976	0.672199
CellularComponent	postsynaptic membrane	3	7	55	13	0	-0.380549	-0.539115	0.123518	0.378751	-	0.801253	1
BiologicalProcess	cell proliferation in forebrain	1	0	4	2	0	1.08579	-	0.0674285	1.0719	-	0.295094	1
BiologicalProcess	cellular protein localization	4	11	9	8	1	0.903466	0.909204	-0.690257	0.889577	1.2479	0.0744362	0.251263
BiologicalProcess	cerebral cortex radially oriented cell migration	3	1	2	2	0	2.00208	-0.102397	-0.80804	0.889577	-	0.00524327	1
BiologicalProcess	microtubule cytoskeleton organization	7	7	26	5	1	0.952256	-0.0536067	-0.140211	-0.0912523	0.73707	0.0162728	0.383004
BiologicalProcess	mitochondrial calcium ion homeostasis	2	0	1	0	0	2.28976	-	-0.80804	-	-	0.0130382	1
BiologicalProcess	positive regulation of neuroblast proliferation	1	1	5	3	0	0.749315	-0.256548	-0.0459002	1.14089	-	0.387157	1
BiologicalProcess	positive regulation of protein ubiquitination involved in ubiquitin-dependent protein catabolic process	3	0	6	3	1	1.59661	-	-0.114893	0.889577	2.22872	0.0189038	0.102717
BiologicalProcess	positive regulation of Wnt signaling pathway	3	0	11	6	1	1.15478	-	0.04941	1.14089	1.78689	0.0637597	0.155207
BiologicalProcess	regulation of neuron projection development	3	2	7	3	1	1.30893	-0.102397	-0.248424	0.601895	1.94104	0.0425736	0.134585
BiologicalProcess	regulation of synapse maturation	1	0	0	0	0	2.69523	-	-	-	-	0.0675272	1
BiologicalProcess	TOR signaling	1	4	4	1	0	0.498001	0.878432	-0.520358	-0.209035	-	0.467221	1
MolecularFunction	histone-lysine N-methyltransferase activity	3	1	5	3	1	1.59661	-0.507862	-0.297215	0.889577	2.22872	0.0189038	0.102717
BiologicalProcess	chromatin organization	8	30	82	36	1	-0.0128247	0.303068	-0.0902005	0.784216	-0.361543	1	1
BiologicalProcess	histone H3-K9 trimethylation	1	0	3	2	1	1.30893	-	0.00288995	1.29504	3.03965	0.244012	0.0470105
BiologicalProcess	inner cell mass cell proliferation	2	4	2	4	1	1.30893	0.996215	-1.09572	1.29504	2.34651	0.0971525	0.0918387
MolecularFunction	core promoter proximal region sequence-specific DNA binding	2	2	3	3	1	1.44246	0.4366	-0.556726	1.14089	2.48004	0.0761788	0.0808307
MolecularFunction	RNA polymerase II transcription factor binding transcription factor activity	2	4	2	5	2	1.30893	0.996215	-1.09572	1.51819	3.03965	0.0971525	0.00377457
MolecularFunction	transcription regulatory region DNA binding	10	19	71	44	5	0.39264	0.0286314	-0.0519183	1.16721	1.43022	0.222362	0.00667979
MolecularFunction	transforming growth factor beta receptor, common-partner cytoplasmic mediator activity	1	0	0	1	1	2.69523	-	-	1.98819	4.42595	0.0675272	0.0119629
BiologicalProcess	atrioventricular canal development	1	0	4	3	1	1.08579	-	0.0674285	1.47736	2.81651	0.295094	0.0584181
BiologicalProcess	atrioventricular valve formation	1	0	2	1	1	1.59661	-	-0.114893	0.889577	3.32734	0.189237	0.0354665
BiologicalProcess	brainstem development	1	1	2	3	1	1.30893	0.303068	-0.402575	1.70051	3.03965	0.244012	0.0470105
BiologicalProcess	branching involved in ureteric bud morphogenesis	1	3	11	13	1	-0.0128247	0.0799247	-0.0195829	1.84509	1.7179	1	0.165335
BiologicalProcess	cardiac septum development	1	0	3	3	1	1.30893	-	0.00288995	1.70051	3.03965	0.244012	0.0470105
BiologicalProcess	endocardial cell differentiation	1	0	1	2	1	2.00208	-	-0.402575	1.98819	3.7328	0.130504	0.0237845
BiologicalProcess	endoderm development	3	2	11	8	1	1.02125	-0.390079	-0.0841214	1.29504	1.65336	0.0888611	0.175344
BiologicalProcess	epithelial to mesenchymal transition involved in endocardial cushion formation	1	2	4	4	1	0.749315	0.4366	-0.269044	1.42857	2.48004	0.387157	0.0808307
BiologicalProcess	formation of anatomical boundary	1	0	0	1	1	2.69523	-	-	1.98819	4.42595	0.0675272	0.0119629
BiologicalProcess	gastrulation with mouth forming second	2	1	8	9	2	0.990477	-0.708533	-0.0278817	1.78752	2.7212	0.167278	0.00724393
BiologicalProcess	mesoderm development	3	2	8	6	2	1.22889	-0.18244	-0.194936	1.215	2.55415	0.0526506	0.0101155
BiologicalProcess	metanephric mesenchyme morphogenesis	1	1	1	3	1	1.59661	0.59075	-0.80804	1.98819	3.32734	0.189237	0.0354665
BiologicalProcess	nephrogenic mesenchyme morphogenesis	1	1	0	2	1	2.00208	0.996215	-	1.98819	3.7328	0.130504	0.0237845
BiologicalProcess	neural crest cell differentiation	1	1	1	1	1	1.59661	0.59075	-0.80804	0.889577	3.32734	0.189237	0.0354665
BiologicalProcess	positive regulation of cell proliferation involved in heart valve morphogenesis	1	0	0	1	1	2.69523	-	-	1.98819	4.42595	0.0675272	0.0119629
BiologicalProcess	positive regulation of transforming growth factor beta receptor signaling pathway	1	2	10	5	1	0.130276	-0.18244	0.0282078	1.03268	1.861	0.597391	0.144957
BiologicalProcess	regulation of hair follicle development	1	0	0	1	1	2.69523	-	-	1.98819	4.42595	0.0675272	0.0119629
BiologicalProcess	regulation of transforming growth factor beta2 production	2	1	0	1	1	2.28976	0.59075	-	0.889577	3.32734	0.0130382	0.0354665
BiologicalProcess	response to transforming growth factor beta	1	0	0	1	1	2.69523	-	-	1.98819	4.42595	0.0675272	0.0119629
BiologicalProcess	sebaceous gland development	1	0	2	2	1	1.59661	-	-0.114893	1.58272	3.32734	0.189237	0.0354665
BiologicalProcess	somite rostral/caudal axis specification	1	0	2	1	1	1.59661	-	-0.114893	0.889577	3.32734	0.189237	0.0354665
CellularComponent	ubiquitin ligase complex	6	6	29	9	1	0.773413	-0.23245	-0.0557042	0.471842	0.712377	0.0551829	0.390431
MolecularFunction	ubiquitin conjugating enzyme activity	9	5	4	1	1	2.00208	0.408429	-1.21351	-0.902183	1.53558	7.55587e-07	0.195007
BiologicalProcess	anaphase-promoting complex-dependent proteasomal ubiquitin-dependent protein catabolic process	5	14	41	10	0	0.210319	0.234075	-0.0902005	0.19643	-	0.600612	1
BiologicalProcess	cellular response to hypoxia	7	12	31	16	1	0.729113	0.262246	-0.187464	0.848755	0.513926	0.078978	0.453432
BiologicalProcess	mitotic spindle assembly checkpoint	4	2	16	8	2	0.990477	-0.708533	-0.0278817	0.976588	2.02805	0.0569074	0.027953
BiologicalProcess	MyD88-independent toll-like receptor signaling pathway	10	17	31	19	2	0.937368	0.462133	-0.335884	0.872185	1.05865	0.00493607	0.15251
BiologicalProcess	negative regulation of ubiquitin-protein ligase activity involved in mitotic cell cycle	5	13	35	8	0	0.334372	0.28402	-0.124372	0.0973388	-	0.404108	1
BiologicalProcess	positive regulation of protein ubiquitination	5	7	16	11	3	0.972459	0.303068	-0.269044	1.05388	2.19236	0.0370977	0.00434738
BiologicalProcess	positive regulation of ubiquitin-protein ligase activity involved in regulation of mitotic cell cycle transition	5	13	36	9	0	0.315679	0.265328	-0.114893	0.19643	-	0.411158	1
BiologicalProcess	protein K48-linked ubiquitination	13	6	23	4	2	1.52251	-0.256548	-0.311603	-0.363186	1.38143	2.12015e-06	0.08951
BiologicalProcess	protein polyubiquitination	13	23	61	13	1	0.685464	0.250146	-0.173265	-0.0215724	-0.148762	0.0139976	1
BiologicalProcess	regulation of transcription from RNA polymerase II promoter in response to hypoxia	4	7	9	5	0	1.08579	0.63954	-0.507936	0.601895	-	0.041885	1
BiologicalProcess	regulation of ubiquitin-protein ligase activity involved in mitotic cell cycle	5	13	39	10	0	0.261612	0.211261	-0.0889176	0.247723	-	0.589991	1
BiologicalProcess	toll-like receptor 3 signaling pathway	10	18	31	19	2	0.920273	0.502197	-0.352978	0.855091	1.04156	0.00559562	0.156698
BiologicalProcess	toll-like receptor 4 signaling pathway	11	21	34	20	3	0.903466	0.54423	-0.372722	0.794267	1.33491	0.00427004	0.0440052
BiologicalProcess	toll-like receptor signaling pathway	11	19	40	23	3	0.844626	0.385306	-0.269044	0.875188	1.27607	0.0067477	0.0509059
BiologicalProcess	TRIF-dependent toll-like receptor signaling pathway	10	17	31	19	2	0.937368	0.462133	-0.335884	0.872185	1.05865	0.00493607	0.15251
CellularComponent	Cajal body	2	6	19	5	0	0.0925358	0.185285	-0.0608259	0.30179	-	0.703823	1
CellularComponent	Gemini of coiled bodies	0	4	3	4	0	-	1.12975	-0.556726	1.42857	-	1	1
CellularComponent	SMN complex	0	4	4	4	0	-	0.996215	-0.402575	1.29504	-	1	1
CellularComponent	SMN-Sm protein complex	0	5	9	3	0	-	0.659743	-0.151261	0.447744	-	0.618601	1
CellularComponent	spliceosomal complex	4	13	42	12	0	0.00398242	0.176774	-0.0492958	0.395558	-	1	1
CellularComponent	Z disc	5	10	38	14	2	0.334372	0.0216558	-0.0421337	0.656955	1.1488	0.404108	0.131943
BiologicalProcess	ncRNA metabolic process	1	7	11	5	0	-0.249213	0.690834	-0.255972	0.653188	-	1	1
BiologicalProcess	nervous system development	4	19	94	20	0	-0.680654	-0.128372	0.0716929	0.221748	-	0.190673	0.405574
BiologicalProcess	spliceosomal complex assembly	1	6	9	3	0	-0.0773632	0.708533	-0.284792	0.314213	-	1	1
BiologicalProcess	spliceosomal snRNP assembly	1	7	13	5	0	-0.349297	0.59075	-0.189001	0.553105	-	1	1
CellularComponent	protein kinase CK2 complex	1	0	0	0	0	2.69523	-	-	-	-	0.0675272	1
MolecularFunction	protein domain specific binding	9	10	37	17	4	0.867098	-0.033404	-0.123862	0.796051	1.78689	0.0118745	0.00434034
MolecularFunction	protein kinase regulator activity	2	0	1	2	1	2.28976	-	-0.80804	1.58272	3.32734	0.0130382	0.0354665
BiologicalProcess	adiponectin-activated signaling pathway	1	0	1	0	0	2.00208	-	-0.402575	-	-	0.130504	1
BiologicalProcess	cellular protein complex assembly	1	2	5	2	0	0.615784	0.303068	-0.179432	0.601895	-	0.428586	1
BiologicalProcess	endothelial tube morphogenesis	2	0	1	1	0	2.28976	-	-0.80804	0.889577	-	0.0130382	1
BiologicalProcess	negative regulation of blood vessel endothelial cell migration	1	1	2	1	0	1.30893	0.303068	-0.402575	0.601895	-	0.244012	1
BiologicalProcess	positive regulation of activin receptor signaling pathway	1	0	0	0	0	2.69523	-	-	-	-	0.0675272	1
BiologicalProcess	regulation of DNA binding	1	1	1	0	0	1.59661	0.59075	-0.80804	-	-	0.189237	1
BiologicalProcess	regulation of protein kinase activity	2	3	11	5	0	0.615784	0.0153861	-0.0841214	0.825038	-	0.294718	1
BiologicalProcess	Wnt signaling pathway	8	12	53	18	3	0.484208	-0.11619	-0.0295955	0.588102	1.2341	0.154865	0.0564068
CellularComponent	cell projection	7	7	21	9	2	1.08579	0.0799247	-0.220254	0.630066	1.56375	0.0078464	0.0652116
MolecularFunction	growth factor activity	1	1	13	5	0	-0.0128247	-1.01869	0.147471	0.889577	-	1	1
MolecularFunction	heparin binding	1	6	36	13	0	-1.06597	-0.280078	0.112891	0.791938	-	0.364298	1
BiologicalProcess	adrenal gland development	2	3	6	4	1	0.990477	0.39008	-0.315564	0.976588	2.02805	0.167278	0.124088
BiologicalProcess	behavioral fear response	2	1	7	3	0	1.08579	-0.613223	-0.0661029	0.784216	-	0.142968	1
BiologicalProcess	cerebellar granular layer development	1	0	1	0	0	2.00208	-	-0.402575	-	-	0.130504	1
BiologicalProcess	cerebral cortex development	2	5	14	6	1	0.34385	0.254278	-0.114893	0.735426	1.38143	0.649371	0.223638
BiologicalProcess	defecation	1	0	1	0	0	2.00208	-	-0.402575	-	-	0.130504	1
BiologicalProcess	dentate gyrus development	1	0	6	3	0	0.749315	-	0.136421	1.14089	-	0.387157	1
BiologicalProcess	Notch signaling pathway	8	14	52	31	3	0.470602	0.0243548	-0.0622494	1.11811	1.2205	0.15968	0.0583013
BiologicalProcess	positive regulation of cell division	2	1	9	3	1	0.903466	-0.795544	0.00288995	0.601895	1.94104	0.192219	0.134585
BiologicalProcess	regulation of behavior	1	0	2	0	0	1.59661	-	-0.114893	-	-	0.189237	1
BiologicalProcess	response to glucocorticoid	2	5	19	7	1	0.130276	0.0407039	-0.0230855	0.676003	1.16785	0.6941	0.269138
BiologicalProcess	response to wounding	2	3	15	5	0	0.39264	-0.207757	0.00288995	0.601895	-	0.641863	1
BiologicalProcess	short-term memory	1	0	2	0	0	1.59661	-	-0.114893	-	-	0.189237	1
CellularComponent	intercellular bridge	1	1	13	4	0	-0.0128247	-1.01869	0.147471	0.666433	-	1	1
CellularComponent	spindle midzone	2	4	6	2	0	0.903466	0.59075	-0.402575	0.19643	-	0.192219	1
CellularComponent	spindle pole	9	11	36	15	3	0.867098	0.0619062	-0.151261	0.670888	1.49921	0.0118745	0.0289963
MolecularFunction	lipid binding	4	5	39	7	0	0.210319	-0.572401	0.0829327	0.0628983	-	0.563697	1
BiologicalProcess	endocytosis	9	14	53	12	0	0.561717	-0.00231344	-0.0698694	0.142363	-	0.100147	1
BiologicalProcess	lipoprotein transport	1	1	2	2	0	1.30893	0.303068	-0.402575	1.29504	-	0.244012	1
BiologicalProcess	negative regulation of caveolin-mediated endocytosis	1	0	0	0	0	2.69523	-	-	-	-	0.0675272	1
BiologicalProcess	negative regulation of clathrin-mediated endocytosis	1	0	0	0	0	2.69523	-	-	-	-	0.0675272	1
BiologicalProcess	phototransduction	1	1	5	0	0	0.749315	-0.256548	-0.0459002	-	-	0.387157	1
BiologicalProcess	positive regulation of protein tyrosine kinase activity	3	0	5	5	2	1.7144	-	-0.179432	1.51819	3.03965	0.013258	0.00377457
BiologicalProcess	synaptic transmission	11	18	96	28	2	0.264807	-0.248579	0.0266065	0.49208	0.290783	0.364619	0.662094
BiologicalProcess	visual perception	3	9	32	8	0	0.00964816	0.102398	-0.0278817	0.283441	-	1	1
CellularComponent	NuRD complex	1	5	5	4	0	0.29733	0.900905	-0.497885	0.976588	-	0.536846	1
MolecularFunction	ATP-dependent DNA helicase activity	2	2	7	4	0	0.990477	-0.0153855	-0.161413	0.976588	-	0.167278	1
MolecularFunction	helicase activity	2	2	23	6	0	0.0925358	-0.913327	0.130229	0.484112	-	0.703823	1
BiologicalProcess	centrosome organization	2	2	8	3	1	0.903466	-0.102397	-0.114893	0.601895	1.94104	0.192219	0.134585
BiologicalProcess	chromatin assembly or disassembly	1	1	2	1	0	1.30893	0.303068	-0.402575	0.601895	-	0.244012	1
BiologicalProcess	chromatin modification	5	12	37	16	1	0.315679	0.185285	-0.0874941	0.771794	0.436965	0.411158	0.479326
BiologicalProcess	DNA duplex unwinding	3	4	12	5	0	0.849399	0.131218	-0.16896	0.653188	-	0.132783	1
BiologicalProcess	spindle organization	1	3	4	1	0	0.615784	0.708533	-0.402575	-0.0912523	-	0.428586	1
CellularComponent	caveola	2	2	25	13	0	0.0210769	-0.984786	0.142152	1.18584	-	1	1
CellularComponent	late endosome	4	9	33	9	1	0.252878	0.0579458	-0.0415618	0.356772	0.597308	0.550039	0.426267
CellularComponent	lysosome	5	12	53	10	0	0.0561682	-0.074226	0.0123687	0.0422791	-	0.810333	1
CellularComponent	mitochondrial inner membrane	6	30	104	16	1	-0.454657	0.148918	-0.0066795	-0.180864	-0.515693	0.306019	1
MolecularFunction	heme binding	2	4	31	7	0	-0.222545	-0.535261	0.113641	0.323181	-	1	1
MolecularFunction	hormone receptor binding	2	0	1	0	0	2.28976	-	-0.80804	-	-	0.0130382	1
MolecularFunction	ion channel binding	2	4	32	9	1	-0.249213	-0.561929	0.118722	0.547828	0.788363	1	0.367879
MolecularFunction	phosphoprotein binding	3	2	5	3	1	1.49125	0.0799247	-0.402575	0.784216	2.12336	0.0256753	0.113466
BiologicalProcess	activation of protein kinase B activity	2	0	7	5	1	1.19115	-	0.0392576	1.4004	2.22872	0.119509	0.102717
BiologicalProcess	adherens junction organization	3	5	13	7	1	0.749315	0.254278	-0.189001	0.889577	1.38143	0.165448	0.223638
BiologicalProcess	angiotensin-activated signaling pathway involved in heart process	1	0	0	0	0	2.69523	-	-	-	-	0.0675272	1
BiologicalProcess	bone resorption	3	0	7	3	0	1.49125	-	-0.0661029	0.784216	-	0.0256753	1
BiologicalProcess	branching involved in mammary gland duct morphogenesis	1	1	7	2	0	0.498001	-0.507862	0.0392576	0.484112	-	0.467221	1
BiologicalProcess	cell adhesion	9	21	92	21	2	0.088429	-0.070136	0.00833955	0.228691	0.315075	0.715716	0.658
BiologicalProcess	cellular response to fatty acid	1	1	4	3	0	0.903466	-0.102397	-0.114893	1.29504	-	0.342731	1
BiologicalProcess	cellular response to progesterone stimulus	1	0	0	0	0	2.69523	-	-	-	-	0.0675272	1
BiologicalProcess	integrin-mediated signaling pathway	2	7	25	10	0	-0.137988	0.108912	-0.0169127	0.764414	-	1	1
BiologicalProcess	membrane organization	9	27	73	21	3	0.201102	0.293852	-0.110316	0.341364	0.833213	0.560258	0.141397
BiologicalProcess	negative regulation of anoikis	4	1	2	3	1	2.13561	-0.256548	-0.962191	1.14089	2.48004	0.000609196	0.0808307
BiologicalProcess	negative regulation of cysteine-type endopeptidase activity involved in apoptotic process	3	7	25	7	1	0.23849	0.0799247	-0.0459002	0.378751	0.870601	0.510201	0.344504
BiologicalProcess	negative regulation of focal adhesion assembly	2	0	4	2	0	1.59661	-	-0.114893	0.889577	-	0.0569046	1
BiologicalProcess	negative regulation of intrinsic apoptotic signaling pathway	1	2	8	3	0	0.29733	-0.0153855	-0.0278817	0.688906	-	0.536846	1
BiologicalProcess	negative regulation of mitochondrial depolarization	1	0	0	0	0	2.69523	-	-	-	-	0.0675272	1
BiologicalProcess	negative regulation of protein homooligomerization	1	0	1	0	0	2.00208	-	-0.402575	-	-	0.130504	1
BiologicalProcess	oogenesis	3	4	3	3	1	1.49125	0.773072	-0.913401	0.784216	2.12336	0.0256753	0.113466
BiologicalProcess	osteoclast development	1	0	1	1	0	2.00208	-	-0.402575	1.29504	-	0.130504	1
BiologicalProcess	positive regulation of cyclin-dependent protein serine/threonine kinase activity	1	3	4	2	0	0.615784	0.708533	-0.402575	0.601895	-	0.428586	1
BiologicalProcess	positive regulation of cytokine secretion	1	0	7	2	0	0.615784	-	0.157041	0.601895	-	0.428586	1
BiologicalProcess	positive regulation of DNA biosynthetic process	3	1	3	2	1	1.84793	-0.256548	-0.556726	0.735426	2.48004	0.00871883	0.0808307
BiologicalProcess	positive regulation of glucose metabolic process	2	0	2	2	1	2.00208	-	-0.402575	1.29504	3.03965	0.0249143	0.0470105
BiologicalProcess	positive regulation of insulin receptor signaling pathway	1	0	4	2	0	1.08579	-	0.0674285	1.0719	-	0.295094	1
BiologicalProcess	positive regulation of integrin activation	1	0	2	0	0	1.59661	-	-0.114893	-	-	0.189237	1
BiologicalProcess	positive regulation of MAP kinase activity	7	6	10	11	4	1.50564	0.345628	-0.542337	1.25059	2.67675	0.00057834	0.000140956
BiologicalProcess	positive regulation of phosphatidylinositol 3-kinase activity	7	2	9	6	1	1.75076	-0.507862	-0.402575	0.889577	1.53558	0.000100944	0.195007
BiologicalProcess	positive regulation of platelet-derived growth factor receptor signaling pathway	1	0	2	1	0	1.59661	-	-0.114893	0.889577	-	0.189237	1
BiologicalProcess	positive regulation of podosome assembly	1	1	0	0	0	2.00208	0.996215	-	-	-	0.130504	1
BiologicalProcess	positive regulation of protein autophosphorylation	3	2	5	2	0	1.49125	0.0799247	-0.402575	0.378751	-	0.0256753	1
BiologicalProcess	positive regulation of smooth muscle cell migration	2	1	3	3	1	1.59661	-0.102397	-0.402575	1.29504	2.63419	0.0569046	0.069691
BiologicalProcess	progesterone receptor signaling pathway	1	0	2	2	0	1.59661	-	-0.114893	1.58272	-	0.189237	1
BiologicalProcess	regulation of bone resorption	1	0	0	0	0	2.69523	-	-	-	-	0.0675272	1
BiologicalProcess	regulation of caveolin-mediated endocytosis	1	0	0	0	0	2.69523	-	-	-	-	0.0675272	1
BiologicalProcess	regulation of cell cycle	6	7	36	14	2	0.595165	-0.256548	-0.0177293	0.735426	1.22728	0.14221	0.116009
BiologicalProcess	regulation of cell projection assembly	1	0	0	0	0	2.69523	-	-	-	-	0.0675272	1
BiologicalProcess	regulation of cell-cell adhesion	1	1	2	2	0	1.30893	0.303068	-0.402575	1.29504	-	0.244012	1
BiologicalProcess	regulation of early endosome to late endosome transport	2	2	2	2	0	1.59661	0.59075	-0.80804	0.889577	-	0.0569046	1
BiologicalProcess	regulation of epithelial cell migration	2	0	0	0	0	2.69523	-	-	-	-	0.00455	1
BiologicalProcess	regulation of intracellular estrogen receptor signaling pathway	1	0	4	2	0	1.08579	-	0.0674285	1.0719	-	0.295094	1
BiologicalProcess	regulation of podosome assembly	1	0	1	0	0	2.00208	-	-0.402575	-	-	0.130504	1
BiologicalProcess	regulation of vascular permeability	1	0	5	1	0	0.903466	-	0.10825	0.19643	-	0.342731	1
BiologicalProcess	response to acidic pH	1	0	1	1	0	2.00208	-	-0.402575	1.29504	-	0.130504	1
BiologicalProcess	response to electrical stimulus	2	1	6	1	0	1.19115	-0.507862	-0.114893	-0.209035	-	0.119509	1
BiologicalProcess	response to hydrogen peroxide	3	8	20	9	1	0.359851	0.334817	-0.147683	0.751427	0.991962	0.46325	0.312005
BiologicalProcess	response to interleukin-1	1	2	12	4	0	-0.0128247	-0.32554	0.0674285	0.666433	-	1	1
BiologicalProcess	response to mechanical stimulus	1	7	13	7	0	-0.349297	0.59075	-0.189001	0.889577	-	1	1
BiologicalProcess	response to mineralocorticoid	1	0	1	1	0	2.00208	-	-0.402575	1.29504	-	0.130504	1
BiologicalProcess	response to virus	5	6	31	8	0	0.566994	-0.256548	-0.0131104	0.329961	-	0.203283	1
BiologicalProcess	single organismal cell-cell adhesion	4	3	24	6	3	0.647533	-0.646012	0.0346386	0.345961	2.09057	0.153486	0.00581394
BiologicalProcess	stress fiber assembly	1	3	3	0	0	0.749315	0.842065	-0.556726	-	-	0.387157	1
BiologicalProcess	transcytosis	1	1	3	0	0	1.08579	0.0799247	-0.220254	-	-	0.295094	1
CellularComponent	endosome membrane	8	15	58	13	4	0.380218	0.00296362	-0.0434341	0.158689	1.41779	0.260314	0.0157198
BiologicalProcess	DNA repair	10	30	107	43	2	0.00737801	0.100127	-0.0270317	0.758957	0.128664	1	0.695737
BiologicalProcess	negative regulation of type I interferon production	3	2	16	2	0	0.749315	-0.662013	0.0186383	-0.363186	-	0.165448	1
BiologicalProcess	protein autoubiquitination	6	3	31	5	2	0.798106	-0.900905	0.0356798	-0.0912523	1.43022	0.0498176	0.0823192
BiologicalProcess	protein K11-linked ubiquitination	7	6	9	4	1	1.55009	0.39008	-0.603246	0.283441	1.33491	0.000426815	0.232956
BiologicalProcess	protein monoubiquitination	3	3	14	4	0	0.798106	-0.207757	-0.0661029	0.378751	-	0.148824	1
MolecularFunction	transcription corepressor activity	8	28	94	39	5	-0.0928674	0.154033	-0.0336676	0.784216	1.16785	1	0.0192794
BiologicalProcess	maintenance of cell polarity	1	0	2	2	1	1.59661	-	-0.114893	1.58272	3.32734	0.189237	0.0354665
BiologicalProcess	neuron apoptotic process	4	4	13	12	4	1.037	0.0311345	-0.189001	1.42857	2.76772	0.0490784	9.70153e-05
BiologicalProcess	toxin metabolic process	1	0	0	1	1	2.69523	-	-	1.98819	4.42595	0.0675272	0.0119629
CellularComponent	voltage-gated calcium channel complex	1	0	5	2	0	0.903466	-	0.10825	0.889577	-	0.342731	1
MolecularFunction	high voltage-gated calcium channel activity	1	0	2	1	0	1.59661	-	-0.114893	0.889577	-	0.189237	1
MolecularFunction	voltage-gated calcium channel activity	1	0	6	2	0	0.749315	-	0.136421	0.735426	-	0.387157	1
BiologicalProcess	adult walking behavior	1	1	9	2	0	0.29733	-0.708533	0.0899013	0.283441	-	0.536846	1
BiologicalProcess	behavioral response to pain	1	1	3	1	0	1.08579	0.0799247	-0.220254	0.378751	-	0.295094	1
BiologicalProcess	calcium ion import	1	0	4	1	0	1.08579	-	0.0674285	0.378751	-	0.295094	1
BiologicalProcess	calcium ion-dependent exocytosis	1	1	9	3	0	0.29733	-0.708533	0.0899013	0.688906	-	0.536846	1
BiologicalProcess	calcium ion-dependent exocytosis of neurotransmitter	1	0	2	1	0	1.59661	-	-0.114893	0.889577	-	0.189237	1
BiologicalProcess	cell death	2	5	8	6	0	0.680322	0.59075	-0.338037	1.0719	-	0.268986	1
BiologicalProcess	cell growth	3	4	15	9	0	0.702795	-0.0153855	-0.0924202	1.09437	-	0.182586	1
BiologicalProcess	cellular chloride ion homeostasis	1	0	0	0	0	2.69523	-	-	-	-	0.0675272	1
BiologicalProcess	cerebellar molecular layer development	1	0	0	0	0	2.69523	-	-	-	-	0.0675272	1
BiologicalProcess	cerebellar Purkinje cell differentiation	2	1	4	2	0	1.44246	-0.256548	-0.269044	0.735426	-	0.0761788	1
BiologicalProcess	cerebellum maturation	1	0	0	0	0	2.69523	-	-	-	-	0.0675272	1
BiologicalProcess	energy reserve metabolic process	2	5	24	11	1	-0.0456145	-0.135187	0.0346386	0.952097	0.991962	1	0.312005
BiologicalProcess	gamma-aminobutyric acid secretion	1	0	1	0	0	2.00208	-	-0.402575	-	-	0.130504	1
BiologicalProcess	gamma-aminobutyric acid signaling pathway	2	1	5	3	1	1.30893	-0.390079	-0.179432	1.00736	2.34651	0.0971525	0.0918387
BiologicalProcess	glucose metabolic process	7	13	44	16	3	0.482253	0.0954288	-0.0841214	0.601895	1.36568	0.20187	0.0407445
BiologicalProcess	hormone metabolic process	1	0	6	4	0	0.749315	-	0.136421	1.42857	-	0.387157	1
BiologicalProcess	membrane depolarization	1	0	5	3	0	0.903466	-	0.10825	1.29504	-	0.342731	1
BiologicalProcess	membrane depolarization during action potential	1	1	6	3	0	0.615784	-0.390079	0.00288995	1.00736	-	0.428586	1
BiologicalProcess	musculoskeletal movement, spinal reflex action	1	0	0	0	0	2.69523	-	-	-	-	0.0675272	1
BiologicalProcess	negative regulation of hormone biosynthetic process	1	0	0	0	0	2.69523	-	-	-	-	0.0675272	1
BiologicalProcess	neuromuscular synaptic transmission	1	1	4	0	0	0.903466	-0.102397	-0.114893	-	-	0.342731	1
BiologicalProcess	neurotransmitter metabolic process	1	0	0	0	0	2.69523	-	-	-	-	0.0675272	1
BiologicalProcess	receptor clustering	3	1	6	5	0	1.49125	-0.613223	-0.220254	1.29504	-	0.0256753	1
BiologicalProcess	regulation of acetylcholine secretion, neurotransmission	1	0	0	0	0	2.69523	-	-	-	-	0.0675272	1
BiologicalProcess	regulation of axonogenesis	2	1	7	2	0	1.08579	-0.613223	-0.0661029	0.378751	-	0.142968	1
BiologicalProcess	regulation of calcium ion-dependent exocytosis	1	0	1	0	0	2.00208	-	-0.402575	-	-	0.130504	1
BiologicalProcess	regulation of insulin secretion	3	3	14	11	1	0.798106	-0.207757	-0.0661029	1.39035	1.43022	0.148824	0.214207
BiologicalProcess	rhythmic synaptic transmission	1	0	2	1	0	1.59661	-	-0.114893	0.889577	-	0.189237	1
BiologicalProcess	spinal cord motor neuron differentiation	2	1	2	2	1	1.77893	0.0799247	-0.625719	1.0719	2.81651	0.0396841	0.0584181
BiologicalProcess	sulfur amino acid metabolic process	1	1	7	0	0	0.498001	-0.507862	0.0392576	-	-	0.467221	1
BiologicalProcess	synapse assembly	2	2	14	5	0	0.498001	-0.507862	0.0392576	0.707255	-	0.345681	1
BiologicalProcess	synaptic transmission, glutamatergic	1	0	10	2	0	0.29733	-	0.195262	0.283441	-	0.536846	1
BiologicalProcess	transmission of nerve impulse	1	0	5	1	0	0.903466	-	0.10825	0.19643	-	0.342731	1
BiologicalProcess	vestibular nucleus development	1	0	0	0	0	2.69523	-	-	-	-	0.0675272	1
BiologicalProcess	protein K27-linked ubiquitination	1	1	3	0	0	1.08579	0.0799247	-0.220254	-	-	0.295094	1
BiologicalProcess	protein K29-linked ubiquitination	1	2	2	0	0	1.08579	0.773072	-0.625719	-	-	0.295094	1
BiologicalProcess	protein K6-linked ubiquitination	1	1	7	2	0	0.498001	-0.507862	0.0392576	0.484112	-	0.467221	1
BiologicalProcess	protein K63-linked ubiquitination	6	8	17	6	1	1.053	0.334817	-0.310202	0.345961	0.991962	0.0158811	0.312005
CellularComponent	apical plasma membrane	7	10	53	21	5	0.39264	-0.256548	0.0123687	0.784216	1.78689	0.236436	0.00141697
CellularComponent	basolateral plasma membrane	4	3	37	19	3	0.29733	-0.996215	0.1173	1.14844	1.74037	0.538017	0.0153345
CellularComponent	cytoplasmic vesicle	7	12	32	9	3	0.70931	0.242444	-0.175518	0.253588	1.59274	0.0815985	0.0227235
MolecularFunction	protein heterodimerization activity	13	27	59	28	7	0.665055	0.39008	-0.22701	0.725274	1.77674	0.0229126	0.000163668
MolecularFunction	receptor signaling protein tyrosine kinase activity	2	0	7	7	2	1.19115	-	0.0392576	1.73687	2.92187	0.119509	0.00481552
MolecularFunction	RNA polymerase I core binding	1	0	0	1	1	2.69523	-	-	1.98819	4.42595	0.0675272	0.0119629
MolecularFunction	transmembrane receptor protein tyrosine kinase activity	3	1	11	9	2	1.08579	-1.01869	-0.0195829	1.47736	2.41105	0.0758492	0.0134084
MolecularFunction	transmembrane signaling receptor activity	3	3	10	7	3	1.02125	0.0153861	-0.179432	1.16151	2.75197	0.0888611	0.000823775
BiologicalProcess	cell surface receptor signaling pathway	7	7	40	10	3	0.652152	-0.353711	-0.00953257	0.30179	1.53558	0.0918641	0.0263877
BiologicalProcess	enzyme linked receptor protein signaling pathway	1	0	2	2	1	1.59661	-	-0.114893	1.58272	3.32734	0.189237	0.0354665
BiologicalProcess	motor neuron axon guidance	1	1	7	4	1	0.498001	-0.507862	0.0392576	1.17726	2.22872	0.467221	0.102717
BiologicalProcess	myelination	1	4	15	6	1	-0.300507	0.0799247	0.00288995	0.784216	1.43022	1	0.214207
BiologicalProcess	negative regulation of immature T cell proliferation in thymus	1	0	1	2	1	2.00208	-	-0.402575	1.98819	3.7328	0.130504	0.0237845
BiologicalProcess	neuromuscular junction development	2	0	14	6	1	0.615784	-	0.157041	1.00736	1.65336	0.294718	0.175344
BiologicalProcess	oligodendrocyte differentiation	2	1	13	6	2	0.615784	-1.08323	0.0829327	1.00736	2.34651	0.294718	0.0152062
BiologicalProcess	peripheral nervous system development	2	2	5	3	2	1.19115	0.185285	-0.297215	0.889577	2.92187	0.119509	0.00481552
BiologicalProcess	positive regulation of cell adhesion	4	3	6	6	3	1.51657	0.223026	-0.482618	1.215	2.95961	0.00898345	0.000431729
BiologicalProcess	positive regulation of epithelial cell proliferation	3	6	10	9	2	0.849399	0.536683	-0.351282	1.24097	2.17466	0.132783	0.0211744
BiologicalProcess	positive regulation of protein phosphorylation	13	7	33	21	5	1.28988	-0.335019	-0.183212	1.06242	2.0651	3.52118e-05	0.000393408
BiologicalProcess	positive regulation of Rho GTPase activity	1	5	14	4	1	-0.300507	0.303068	-0.0661029	0.378751	1.43022	1	0.214207
BiologicalProcess	positive regulation of transcription from RNA polymerase I promoter	2	1	2	2	2	1.77893	0.0799247	-0.625719	1.0719	3.50966	0.0396841	0.00137986
BiologicalProcess	positive regulation of transcription from RNA polymerase III promoter	1	1	3	4	1	1.08579	0.0799247	-0.220254	1.76505	2.81651	0.295094	0.0584181
BiologicalProcess	positive regulation of translation	2	5	12	4	1	0.443934	0.354362	-0.16896	0.430045	1.48151	0.370728	0.204664
BiologicalProcess	regulation of angiogenesis	1	1	7	5	1	0.498001	-0.507862	0.0392576	1.4004	2.22872	0.467221	0.102717
BiologicalProcess	regulation of ERK1 and ERK2 cascade	1	1	5	2	1	0.749315	-0.256548	-0.0459002	0.735426	2.48004	0.387157	0.0808307
BiologicalProcess	signal transduction by phosphorylation	2	4	12	7	1	0.498001	0.185285	-0.114893	1.04373	1.53558	0.345681	0.195007
BiologicalProcess	I-kappaB kinase/NF-kappaB signaling	2	6	18	6	0	0.130276	0.223026	-0.0771528	0.521852	-	0.6941	1
CellularComponent	adherens junction	2	0	16	6	1	0.498001	-	0.172789	0.889577	1.53558	0.345681	0.195007
CellularComponent	axonal growth cone	1	0	5	3	1	0.903466	-	0.10825	1.29504	2.63419	0.342731	0.069691
CellularComponent	cytoplasmic microtubule	3	2	10	4	1	1.08579	-0.32554	-0.114893	0.666433	1.7179	0.0758492	0.165335
CellularComponent	kinetochore	8	6	18	13	3	1.30893	0.0153861	-0.284792	1.0874	2.05883	0.00100664	0.0063608
CellularComponent	lamellipodium	7	14	55	17	3	0.310402	-0.00231344	-0.0328281	0.490669	1.19383	0.356028	0.0621798
CellularComponent	lateral plasma membrane	3	3	13	9	3	0.849399	-0.156464	-0.0889176	1.24097	2.58012	0.132783	0.00138911
CellularComponent	microtubule plus-end	1	3	4	1	1	0.615784	0.708533	-0.402575	-0.0912523	2.34651	0.428586	0.0918387
MolecularFunction	gamma-catenin binding	2	2	2	5	2	1.59661	0.59075	-0.80804	1.80587	3.32734	0.0569046	0.00205375
MolecularFunction	microtubule binding	7	11	28	14	3	0.812494	0.258616	-0.205865	0.798605	1.69592	0.0330609	0.0172803
MolecularFunction	microtubule plus-end binding	2	0	3	1	1	1.77893	-	-0.220254	0.378751	2.81651	0.0396841	0.0584181
BiologicalProcess	axis specification	1	0	0	1	1	2.69523	-	-	1.98819	4.42595	0.0675272	0.0119629
BiologicalProcess	axonogenesis	2	4	22	5	1	0.0561682	-0.256548	0.04941	0.265423	1.09374	0.713634	0.286592
BiologicalProcess	canonical Wnt signaling pathway involved in negative regulation of apoptotic process	1	0	2	2	1	1.59661	-	-0.114893	1.58272	3.32734	0.189237	0.0354665
BiologicalProcess	chromosome organization	1	5	0	2	1	0.903466	1.50704	-	0.889577	2.63419	0.342731	0.069691
BiologicalProcess	dorsal/ventral pattern formation	3	4	8	7	2	1.08579	0.367607	-0.338037	1.22605	2.41105	0.0758492	0.0134084
BiologicalProcess	hair follicle development	4	5	7	10	3	1.30893	0.526212	-0.536107	1.51819	2.75197	0.0194644	0.000823775
BiologicalProcess	metaphase/anaphase transition of mitotic cell cycle	1	0	4	2	1	1.08579	-	0.0674285	1.0719	2.81651	0.295094	0.0584181
BiologicalProcess	mitotic cytokinesis	2	2	10	7	2	0.749315	-0.256548	-0.0459002	1.29504	2.48004	0.243234	0.0117107
BiologicalProcess	muscle cell cellular homeostasis	1	3	4	1	1	0.615784	0.708533	-0.402575	-0.0912523	2.34651	0.428586	0.0918387
BiologicalProcess	negative regulation of epithelial cell proliferation involved in prostate gland development	1	1	3	3	1	1.08579	0.0799247	-0.220254	1.47736	2.81651	0.295094	0.0584181
BiologicalProcess	negative regulation of MAPK cascade	1	1	7	2	1	0.498001	-0.507862	0.0392576	0.484112	2.22872	0.467221	0.102717
BiologicalProcess	negative regulation of microtubule depolymerization	2	0	10	1	1	0.903466	-	0.10825	-0.496717	1.94104	0.192219	0.134585
BiologicalProcess	negative regulation of odontogenesis	1	0	0	1	1	2.69523	-	-	1.98819	4.42595	0.0675272	0.0119629
BiologicalProcess	positive regulation of epithelial cell differentiation	1	0	3	2	1	1.30893	-	0.00288995	1.29504	3.03965	0.244012	0.0470105
BiologicalProcess	positive regulation of microtubule polymerization	3	2	2	3	2	1.84793	0.4366	-0.962191	1.14089	3.17319	0.00871883	0.00285299
BiologicalProcess	positive regulation of pseudopodium assembly	2	3	3	2	1	1.30893	0.708533	-0.690257	0.601895	2.34651	0.0971525	0.0918387
BiologicalProcess	protein complex assembly	9	9	42	22	4	0.798106	-0.207757	-0.0661029	0.984887	1.7179	0.0182749	0.00555921
BiologicalProcess	proximal/distal pattern formation	4	2	7	6	1	1.51657	-0.18244	-0.328467	1.215	1.861	0.00898345	0.144957
BiologicalProcess	regulation of attachment of spindle microtubules to kinetochore	2	1	4	2	1	1.44246	-0.256548	-0.269044	0.735426	2.48004	0.0761788	0.0808307
BiologicalProcess	regulation of nitrogen compound metabolic process	1	0	0	1	1	2.69523	-	-	1.98819	4.42595	0.0675272	0.0119629
BiologicalProcess	regulation of osteoblast differentiation	2	2	2	3	1	1.59661	0.59075	-0.80804	1.29504	2.63419	0.0569046	0.069691
BiologicalProcess	regulation of osteoclast differentiation	1	0	1	1	1	2.00208	-	-0.402575	1.29504	3.7328	0.130504	0.0237845
BiologicalProcess	retina development in camera-type eye	3	4	19	8	3	0.535741	-0.18244	-0.0230855	0.809534	2.26646	0.254934	0.0035099
BiologicalProcess	T cell differentiation in thymus	1	6	14	11	1	-0.349297	0.4366	-0.114893	1.34156	1.38143	1	0.223638
BiologicalProcess	tight junction assembly	1	2	12	3	1	-0.0128247	-0.32554	0.0674285	0.378751	1.7179	1	0.165335
CellularComponent	keratin filament	2	0	12	4	0	0.749315	-	0.136421	0.735426	-	0.243234	1
CellularComponent	acrosomal vesicle	1	4	21	9	1	-0.562871	-0.18244	0.0769979	0.927317	1.16785	1	0.269138
MolecularFunction	protein complex binding	3	10	25	9	1	0.156252	0.354362	-0.128138	0.547828	0.788363	0.740776	0.367879
MolecularFunction	RNA polymerase II core promoter proximal region sequence-specific DNA binding transcription factor activity involved in negative regulation of transcription	3	13	32	24	2	-0.0773632	0.383111	-0.114893	1.29504	1.2479	1	0.112109
BiologicalProcess	blastocyst formation	1	1	1	1	1	1.59661	0.59075	-0.80804	0.889577	3.32734	0.189237	0.0354665
BiologicalProcess	lens fiber cell differentiation	2	2	1	2	1	1.77893	0.773072	-1.31887	1.0719	2.81651	0.0396841	0.0584181
BiologicalProcess	lymphocyte homeostasis	1	0	2	2	1	1.59661	-	-0.114893	1.58272	3.32734	0.189237	0.0354665
BiologicalProcess	negative regulation of cell differentiation	2	3	7	7	1	0.903466	0.303068	-0.248424	1.44919	1.94104	0.192219	0.134585
BiologicalProcess	positive regulation of axonogenesis	2	3	7	5	1	0.903466	0.303068	-0.248424	1.11272	1.94104	0.192219	0.134585
BiologicalProcess	positive regulation of extrinsic apoptotic signaling pathway via death domain receptors	4	0	5	4	2	1.8843	-	-0.297215	1.17726	2.92187	0.00196627	0.00481552
BiologicalProcess	positive regulation of intrinsic apoptotic signaling pathway in response to DNA damage	1	0	3	3	1	1.30893	-	0.00288995	1.70051	3.03965	0.244012	0.0470105
BiologicalProcess	protein heterotrimerization	2	1	3	2	2	1.59661	-0.102397	-0.402575	0.889577	3.32734	0.0569046	0.00205375
BiologicalProcess	protein homotrimerization	1	0	3	1	1	1.30893	-	0.00288995	0.601895	3.03965	0.244012	0.0470105
BiologicalProcess	response to antibiotic	1	4	8	6	1	0.130276	0.510708	-0.194936	1.215	1.861	0.597391	0.144957
BiologicalProcess	response to cytokine	2	6	18	8	1	0.130276	0.223026	-0.0771528	0.809534	1.16785	0.6941	0.269138
BiologicalProcess	response to growth factor	2	3	2	2	1	1.44246	0.842065	-0.962191	0.735426	2.48004	0.0761788	0.0808307
BiologicalProcess	skeletal muscle tissue development	3	5	16	11	3	0.615784	0.120747	-0.114893	1.20803	2.34651	0.218131	0.00277957
BiologicalProcess	spermatogenesis	11	27	78	23	2	0.339531	0.231609	-0.106309	0.370093	0.365506	0.257944	0.650328
CellularComponent	spindle	6	9	46	14	3	0.376111	-0.224287	0.00833955	0.516373	1.41369	0.303081	0.0360944
MolecularFunction	hydrolase activity, acting on carbon-nitrogen (but not peptide) bonds, in cyclic amides	1	1	3	0	0	1.08579	0.0799247	-0.220254	-	-	0.295094	1
BiologicalProcess	pyrimidine nucleobase catabolic process	1	1	3	0	0	1.08579	0.0799247	-0.220254	-	-	0.295094	1
CellularComponent	axon	7	13	60	14	2	0.259109	-0.127715	0.00288995	0.24522	0.73707	0.495995	0.248204
MolecularFunction	activin binding	3	0	1	3	2	2.40754	-	-1.09572	1.70051	3.7328	0.00116208	0.000834385
MolecularFunction	ubiquitin protein ligase activity	13	10	29	7	2	1.30893	0.0407039	-0.293376	-0.0171444	1.16785	2.82816e-05	0.127913
BiologicalProcess	ectoderm development	1	1	4	3	0	0.903466	-0.102397	-0.114893	1.29504	-	0.342731	1
BiologicalProcess	negative regulation of ossification	1	2	3	3	0	0.903466	0.59075	-0.402575	1.29504	-	0.342731	1
BiologicalProcess	protein localization to cell surface	2	0	7	4	0	1.19115	-	0.0392576	1.17726	-	0.119509	1
BiologicalProcess	protein ubiquitination involved in ubiquitin-dependent protein catabolic process	6	5	33	10	2	0.702795	-0.485389	0.00288995	0.506585	1.33491	0.118929	0.09688
BiologicalProcess	receptor catabolic process	1	1	3	2	0	1.08579	0.0799247	-0.220254	1.0719	-	0.295094	1
BiologicalProcess	ubiquitin-dependent SMAD protein catabolic process	2	1	2	1	0	1.77893	0.0799247	-0.625719	0.378751	-	0.0396841	1
BiologicalProcess	hemopoiesis	2	6	17	10	1	0.169497	0.262246	-0.0950905	1.0719	1.20707	0.684528	0.260254
BiologicalProcess	regulation of histone H3-K4 methylation	1	1	2	2	1	1.30893	0.303068	-0.402575	1.29504	3.03965	0.244012	0.0470105
CellularComponent	BAT3 complex	2	1	0	0	0	2.28976	0.59075	-	-	-	0.0130382	1
MolecularFunction	proteasome binding	1	3	5	1	0	0.498001	0.59075	-0.297215	-0.209035	-	0.467221	1
MolecularFunction	ribosome binding	1	5	10	3	0	-0.0773632	0.526212	-0.179432	0.314213	-	1	1
BiologicalProcess	embryo development	2	4	15	10	0	0.34385	0.0311345	-0.0459002	1.24625	-	0.649371	1
BiologicalProcess	immune system process	2	2	9	1	1	0.823423	-0.18244	-0.0771528	-0.57676	1.861	0.217595	0.144957
BiologicalProcess	internal peptidyl-lysine acetylation	1	3	0	1	0	1.30893	1.40168	-	0.601895	-	0.244012	1
BiologicalProcess	intrinsic apoptotic signaling pathway in response to endoplasmic reticulum stress	4	1	7	2	1	1.59661	-0.795544	-0.248424	0.19643	1.94104	0.00656428	0.134585
BiologicalProcess	negative regulation of proteasomal ubiquitin-dependent protein catabolic process	1	0	6	1	0	0.749315	-	0.136421	0.0422791	-	0.387157	1
BiologicalProcess	negative regulation of proteolysis	3	0	9	4	1	1.30893	-	0.00288995	0.889577	1.94104	0.0425736	0.134585
BiologicalProcess	synaptonemal complex assembly	3	0	0	1	1	2.69523	-	-	0.889577	3.32734	0.000305913	0.0354665
BiologicalProcess	tail-anchored membrane protein insertion into ER membrane	2	1	0	0	0	2.28976	0.59075	-	-	-	0.0130382	1
BiologicalProcess	transport	8	14	46	7	0	0.555159	0.108912	-0.100294	-0.285408	-	0.136096	1
BiologicalProcess	cullin deneddylation	2	1	2	2	2	1.77893	0.0799247	-0.625719	1.0719	3.50966	0.0396841	0.00137986
CellularComponent	chromatin	3	10	36	17	1	-0.0979825	0.100127	-0.0177293	0.929582	0.534129	1	0.446762
CellularComponent	mitochondrial matrix	5	21	62	16	1	-0.172673	0.256548	-0.0596304	0.283441	-0.0513877	0.832492	1
CellularComponent	replication fork	0	4	5	1	0	-	0.878432	-0.297215	-0.209035	-	1	1
MolecularFunction	chaperone binding	2	4	21	8	0	0.0925358	-0.22018	0.0392576	0.771794	-	0.703823	1
MolecularFunction	copper ion binding	0	4	12	2	0	-	0.303068	0.00288995	-0.0912523	-	0.620993	1
MolecularFunction	damaged DNA binding	3	7	24	11	1	0.267477	0.108912	-0.0577347	0.859724	0.899589	0.497968	0.336524
MolecularFunction	histone acetyltransferase binding	0	3	7	2	0	-	0.48539	-0.0661029	0.378751	-	1	1
MolecularFunction	histone deacetylase regulator activity	1	2	0	2	0	1.59661	1.2839	-	1.58272	-	0.189237	1
MolecularFunction	protease binding	4	2	30	10	1	0.498001	-1.20101	0.10825	0.707255	0.84243	0.303147	0.352389
MolecularFunction	protein N-terminus binding	5	8	40	20	1	0.334372	-0.201488	0.00915956	1.01363	0.455657	0.404108	0.472969
MolecularFunction	protein phosphatase 2A binding	1	1	4	1	0	0.903466	-0.102397	-0.114893	0.19643	-	0.342731	1
MolecularFunction	RNA polymerase II transcription regulatory region sequence-specific DNA binding transcription factor activity involved in positive regulation of transcription	1	11	19	13	0	-0.738762	0.653271	-0.198976	1.11915	-	0.720184	1
MolecularFunction	sequence-specific DNA binding RNA polymerase II transcription factor activity	4	13	41	17	1	0.0210769	0.193869	-0.0562989	0.76096	0.365506	0.79636	0.50401
BiologicalProcess	B cell lineage commitment	0	2	0	1	0	-	1.68936	-	1.29504	-	1	1
BiologicalProcess	base-excision repair	1	3	23	13	1	-0.600611	-0.507862	0.130229	1.2573	1.13011	1	0.277917
BiologicalProcess	cell aging	0	2	9	8	0	-	-0.0153855	0.0899013	1.66974	-	1	1
BiologicalProcess	cellular response to drug	2	5	15	6	1	0.29733	0.207758	-0.0924202	0.688906	1.33491	0.657503	0.232956
BiologicalProcess	cellular response to glucose starvation	3	3	7	6	1	1.22889	0.223026	-0.328467	1.215	1.861	0.0526506	0.144957
BiologicalProcess	cerebellum development	1	3	11	4	0	-0.0128247	0.0799247	-0.0195829	0.666433	-	1	1
BiologicalProcess	chromatin assembly	0	2	4	3	0	-	0.59075	-0.114893	1.29504	-	1	1
BiologicalProcess	circadian behavior	0	1	1	1	0	-	0.996215	-0.402575	1.29504	-	1	1
BiologicalProcess	determination of adult lifespan	0	1	3	3	0	-	0.303068	0.00288995	1.70051	-	1	1
BiologicalProcess	DNA damage response, signal transduction by p53 class mediator	0	3	4	3	0	-	0.842065	-0.269044	1.14089	-	1	1
BiologicalProcess	DNA damage response, signal transduction by p53 class mediator resulting in transcription of p21 class mediator	0	2	10	3	0	-	-0.102397	0.10825	0.601895	-	1	1
BiologicalProcess	DNA strand renaturation	0	1	1	1	0	-	0.996215	-0.402575	1.29504	-	1	1
BiologicalProcess	double-strand break repair	4	11	24	12	2	0.417958	0.423696	-0.194936	0.809534	1.45553	0.332947	0.078795
BiologicalProcess	embryonic organ development	1	2	5	4	1	0.615784	0.303068	-0.179432	1.29504	2.34651	0.428586	0.0918387
BiologicalProcess	entrainment of circadian clock by photoperiod	1	4	9	3	0	0.0561682	0.4366	-0.151261	0.447744	-	1	1
BiologicalProcess	intrinsic apoptotic signaling pathway by p53 class mediator	0	5	6	3	0	-	0.900905	-0.315564	0.688906	-	1	1
BiologicalProcess	mitochondrial DNA repair	0	1	2	2	0	-	0.59075	-0.114893	1.58272	-	1	1
BiologicalProcess	mitotic G1 DNA damage checkpoint	0	1	8	3	0	-	-0.507862	0.172789	0.889577	-	1	1
BiologicalProcess	multicellular organism growth	2	8	29	16	1	-0.275189	0.105242	-0.0056938	1.09722	0.762387	1	0.375486
BiologicalProcess	multicellular organismal development	13	20	89	23	4	0.456154	-0.118926	-0.0248127	0.319662	1.00822	0.097588	0.0577428
BiologicalProcess	necroptotic process	0	3	5	2	0	-	0.708533	-0.179432	0.601895	-	1	1
BiologicalProcess	negative regulation of DNA replication	1	3	7	5	1	0.29733	0.39008	-0.161413	1.19973	2.02805	0.536846	0.124088
BiologicalProcess	negative regulation of fibroblast proliferation	2	5	5	6	2	0.903466	0.813894	-0.584897	1.29504	2.63419	0.192219	0.00862572
BiologicalProcess	negative regulation of helicase activity	0	1	1	1	0	-	0.996215	-0.402575	1.29504	-	1	1
BiologicalProcess	negative regulation of macromitophagy	0	1	0	1	0	-	1.68936	-	1.98819	-	1	1
BiologicalProcess	negative regulation of neuroblast proliferation	0	3	2	2	0	-	1.17854	-0.625719	1.0719	-	1	1
BiologicalProcess	negative regulation of reactive oxygen species metabolic process	0	1	4	2	0	-	0.0799247	0.0674285	1.0719	-	1	1
BiologicalProcess	nucleotide-excision repair	3	5	36	16	1	0.00964816	-0.485389	0.0899013	0.976588	0.641759	1	0.412189
BiologicalProcess	oligodendrocyte apoptotic process	0	1	1	1	0	-	0.996215	-0.402575	1.29504	-	1	1
BiologicalProcess	oxidative stress-induced premature senescence	0	1	0	1	0	-	1.68936	-	1.98819	-	1	1
BiologicalProcess	positive regulation of cardiac muscle cell apoptotic process	0	1	0	1	0	-	1.68936	-	1.98819	-	1	1
BiologicalProcess	positive regulation of cell aging	0	1	1	1	0	-	0.996215	-0.402575	1.29504	-	1	1
BiologicalProcess	positive regulation of cell cycle arrest	0	4	6	5	0	-	0.773072	-0.220254	1.29504	-	1	1
BiologicalProcess	positive regulation of histone deacetylation	1	3	4	4	1	0.615784	0.708533	-0.402575	1.29504	2.34651	0.428586	0.0918387
BiologicalProcess	positive regulation of intrinsic apoptotic signaling pathway	0	5	14	6	0	-	0.354362	-0.0148096	0.83551	-	0.635114	1
BiologicalProcess	positive regulation of mitochondrial membrane permeability	0	2	1	2	0	-	1.2839	-0.80804	1.58272	-	1	1
BiologicalProcess	positive regulation of neuron apoptotic process	5	7	13	4	1	1.08579	0.416397	-0.363354	0.155608	1.20707	0.0236584	0.260254
BiologicalProcess	positive regulation of protein insertion into mitochondrial membrane involved in apoptotic signaling pathway	5	5	10	6	2	1.30893	0.303068	-0.402575	0.784216	2.12336	0.00911374	0.0233471
BiologicalProcess	positive regulation of protein oligomerization	0	1	2	1	0	-	0.59075	-0.114893	0.889577	-	1	1
BiologicalProcess	positive regulation of release of cytochrome c from mitochondria	0	1	11	1	0	-	-0.795544	0.203561	-0.496717	-	1	1
BiologicalProcess	positive regulation of thymocyte apoptotic process	0	1	0	1	0	-	1.68936	-	1.98819	-	1	1
BiologicalProcess	protein import into nucleus, translocation	1	4	4	4	1	0.498001	0.878432	-0.520358	1.17726	2.22872	0.467221	0.102717
BiologicalProcess	protein localization	0	8	25	13	0	-	0.272297	0.0129403	1.05663	-	0.167126	1
BiologicalProcess	protein tetramerization	2	4	6	2	0	0.903466	0.59075	-0.402575	0.19643	-	0.192219	1
BiologicalProcess	regulation of fibroblast apoptotic process	0	2	0	1	0	-	1.68936	-	1.29504	-	1	1
BiologicalProcess	regulation of intrinsic apoptotic signaling pathway by p53 class mediator	0	1	0	1	0	-	1.68936	-	1.98819	-	1	1
BiologicalProcess	regulation of mitochondrial membrane permeability	0	2	5	3	0	-	0.4366	-0.0459002	1.14089	-	1	1
BiologicalProcess	regulation of mitochondrial membrane permeability involved in apoptotic process	0	2	0	1	0	-	1.68936	-	1.29504	-	1	1
BiologicalProcess	regulation of tissue remodeling	0	1	1	1	0	-	0.996215	-0.402575	1.29504	-	1	1
BiologicalProcess	release of cytochrome c from mitochondria	0	5	8	3	0	-	0.733851	-0.194936	0.521852	-	1	1
BiologicalProcess	replicative senescence	0	1	2	1	0	-	0.59075	-0.114893	0.889577	-	1	1
BiologicalProcess	response to gamma radiation	0	5	13	5	0	-	0.408429	-0.0348504	0.707255	-	0.629272	1
BiologicalProcess	response to ischemia	0	4	6	2	0	-	0.773072	-0.220254	0.378751	-	1	1
BiologicalProcess	rRNA transcription	0	3	7	2	0	-	0.48539	-0.0661029	0.378751	-	1	1
BiologicalProcess	somitogenesis	4	3	7	7	1	1.44246	0.148918	-0.402575	1.29504	1.78689	0.0119176	0.155207
BiologicalProcess	T cell lineage commitment	0	2	0	1	0	-	1.68936	-	1.29504	-	1	1
BiologicalProcess	T cell proliferation involved in immune response	0	1	1	1	0	-	0.996215	-0.402575	1.29504	-	1	1
CellularComponent	extracellular matrix	1	4	34	10	0	-0.968336	-0.587905	0.153371	0.627213	-	0.517376	1
CellularComponent	integral component of plasma membrane	15	19	184	49	5	0.0187806	-0.750694	0.121013	0.495514	0.650892	0.890793	0.188262
MolecularFunction	CD4 receptor binding	1	2	1	0	0	1.30893	0.996215	-1.09572	-	-	0.244012	1
MolecularFunction	phospholipid scramblase activity	1	0	2	0	0	1.59661	-	-0.114893	-	-	0.189237	1
BiologicalProcess	acute-phase response	1	2	13	6	0	-0.0773632	-0.390079	0.0829327	1.00736	-	1	1
BiologicalProcess	defense response to virus	8	4	40	6	0	0.823423	-0.875587	0.0282078	-0.171295	-	0.0220821	1
BiologicalProcess	negative regulation of viral genome replication	3	0	8	1	1	1.39594	-	-0.0278817	-0.409706	2.02805	0.0335713	0.124088
BiologicalProcess	phosphatidylserine biosynthetic process	1	0	1	0	0	2.00208	-	-0.402575	-	-	0.130504	1
BiologicalProcess	phospholipid scrambling	1	0	2	0	0	1.59661	-	-0.114893	-	-	0.189237	1
BiologicalProcess	positive regulation of DNA topoisomerase (ATP-hydrolyzing) activity	1	0	0	0	0	2.69523	-	-	-	-	0.0675272	1
BiologicalProcess	positive regulation of innate immune response	1	0	3	0	0	1.30893	-	0.00288995	-	-	0.244012	1
BiologicalProcess	regulation of Fc receptor mediated stimulatory signaling pathway	1	0	2	1	0	1.59661	-	-0.114893	0.889577	-	0.189237	1
BiologicalProcess	regulation of mast cell activation	1	0	2	0	0	1.59661	-	-0.114893	-	-	0.189237	1
BiologicalProcess	response to interferon-beta	1	0	2	0	0	1.59661	-	-0.114893	-	-	0.189237	1
MolecularFunction	ubiquitin-like protein transferase activity	12	6	8	2	2	1.92204	0.223026	-0.888083	-0.57676	1.861	3.13033e-08	0.0381426
BiologicalProcess	cellular response to misfolded protein	2	0	2	1	0	2.00208	-	-0.402575	0.601895	-	0.0249143	1
BiologicalProcess	misfolded or incompletely synthesized protein catabolic process	2	0	4	1	0	1.59661	-	-0.114893	0.19643	-	0.0569046	1
CellularComponent	HULC complex	2	2	0	1	1	2.00208	0.996215	-	0.601895	3.03965	0.0249143	0.0470105
BiologicalProcess	histone ubiquitination	2	1	5	5	1	1.30893	-0.390079	-0.179432	1.51819	2.34651	0.0971525	0.0918387
CellularComponent	ruffle	2	13	29	8	0	-0.395817	0.470122	-0.126322	0.283441	-	0.767159	1
MolecularFunction	phosphatidylinositol phospholipase C activity	1	2	6	1	0	0.498001	0.185285	-0.114893	-0.209035	-	0.467221	1
MolecularFunction	phospholipase C activity	1	1	2	0	0	1.30893	0.303068	-0.402575	-	-	0.244012	1
BiologicalProcess	activation of phospholipase C activity	4	4	12	7	3	1.08579	0.0799247	-0.220254	0.938367	2.52883	0.041885	0.00162026
BiologicalProcess	calcium-mediated signaling	2	1	10	2	1	0.823423	-0.875587	0.0282078	0.116387	1.861	0.217595	0.144957
BiologicalProcess	cytokine-mediated signaling pathway	9	20	93	20	2	0.088429	-0.118926	0.0191505	0.1799	0.315075	0.715716	0.658
BiologicalProcess	inositol phosphate metabolic process	2	2	17	3	0	0.34385	-0.662013	0.0792629	0.0422791	-	0.649371	1
BiologicalProcess	phospholipid catabolic process	1	0	4	0	0	1.08579	-	0.0674285	-	-	0.295094	1
BiologicalProcess	positive regulation of angiogenesis	2	5	27	8	0	-0.137988	-0.22756	0.0600484	0.54127	-	1	1
BiologicalProcess	positive regulation of blood vessel endothelial cell migration	3	1	3	2	1	1.84793	-0.256548	-0.556726	0.735426	2.48004	0.00871883	0.0808307
BiologicalProcess	positive regulation of epithelial cell migration	1	3	9	2	0	0.130276	0.223026	-0.0771528	0.116387	-	0.597391	1
CellularComponent	nuclear speck	13	24	83	17	2	0.472683	0.0799247	-0.0780791	0.0339108	0.331605	0.0939847	0.655362
MolecularFunction	3'-5' exonuclease activity	2	1	3	2	1	1.59661	-0.102397	-0.402575	0.889577	2.63419	0.0569046	0.069691
MolecularFunction	chromatin DNA binding	5	5	17	10	2	1.00883	0.00296362	-0.172052	0.994937	1.82326	0.0321948	0.0408808
MolecularFunction	DNA-(apurinic or apyrimidinic site) lyase activity	1	0	4	1	1	1.08579	-	0.0674285	0.378751	2.81651	0.295094	0.0584181
MolecularFunction	double-stranded DNA 3'-5' exodeoxyribonuclease activity	1	0	2	1	1	1.59661	-	-0.114893	0.889577	3.32734	0.189237	0.0354665
MolecularFunction	endodeoxyribonuclease activity	1	1	4	3	1	0.903466	-0.102397	-0.114893	1.29504	2.63419	0.342731	0.069691
MolecularFunction	endonuclease activity	1	3	12	4	1	-0.0773632	0.0153861	0.00288995	0.601895	1.65336	1	0.175344
MolecularFunction	oxidoreductase activity	2	5	14	2	2	0.34385	0.254278	-0.114893	-0.363186	2.07457	0.649371	0.0256074
MolecularFunction	phosphodiesterase I activity	1	0	2	1	1	1.59661	-	-0.114893	0.889577	3.32734	0.189237	0.0354665
MolecularFunction	phosphoric diester hydrolase activity	1	0	1	1	1	2.00208	-	-0.402575	1.29504	3.7328	0.130504	0.0237845
MolecularFunction	RNA-DNA hybrid ribonuclease activity	1	0	3	2	1	1.30893	-	0.00288995	1.29504	3.03965	0.244012	0.0470105
MolecularFunction	site-specific endodeoxyribonuclease activity, specific for altered base	1	0	1	1	1	2.00208	-	-0.402575	1.29504	3.7328	0.130504	0.0237845
MolecularFunction	uracil DNA N-glycosylase activity	1	0	3	1	1	1.30893	-	0.00288995	0.601895	3.03965	0.244012	0.0470105
BiologicalProcess	cell redox homeostasis	2	5	19	3	1	0.130276	0.0407039	-0.0230855	-0.171295	1.16785	0.6941	0.269138
BiologicalProcess	cellular response to cAMP	2	0	20	10	1	0.29733	-	0.195262	1.19973	1.33491	0.657503	0.232956
BiologicalProcess	cellular response to hydrogen peroxide	3	5	17	7	1	0.574962	0.0799247	-0.0950905	0.715224	1.20707	0.236407	0.260254
BiologicalProcess	DNA catabolic process, endonucleolytic	1	4	12	6	1	-0.137988	0.242444	-0.0577347	0.946735	1.59274	1	0.185234
BiologicalProcess	DNA catabolic process, exonucleolytic	3	1	6	3	1	1.49125	-0.613223	-0.220254	0.784216	2.12336	0.0256753	0.113466
BiologicalProcess	DNA demethylation	1	0	3	2	1	1.30893	-	0.00288995	1.29504	3.03965	0.244012	0.0470105
BiologicalProcess	DNA strand elongation involved in DNA replication	1	10	15	11	1	-0.562871	0.733851	-0.259474	1.12799	1.16785	1	0.269138
BiologicalProcess	double-strand break repair via homologous recombination	2	10	17	8	2	0.0210769	0.624652	-0.24351	0.700335	1.7518	1	0.0465713
BiologicalProcess	negative regulation of nucleic acid-templated transcription	1	4	15	6	1	-0.300507	0.0799247	0.00288995	0.784216	1.43022	1	0.214207
BiologicalProcess	negative regulation of smooth muscle cell migration	1	2	5	4	1	0.615784	0.303068	-0.179432	1.29504	2.34651	0.428586	0.0918387
BiologicalProcess	nucleotide-excision repair, DNA gap filling	1	1	14	5	1	-0.0773632	-1.08323	0.157041	0.825038	1.65336	1	0.175344
BiologicalProcess	oxidation-reduction process	1	11	29	2	1	-1.01835	0.373686	-0.0557042	-1.03224	0.712377	0.523795	0.390431
BiologicalProcess	positive regulation of DNA repair	4	9	7	5	3	1.08579	0.890855	-0.75925	0.601895	2.52883	0.041885	0.00162026
BiologicalProcess	positive regulation of G1/S transition of mitotic cell cycle	1	3	6	4	1	0.39264	0.48539	-0.220254	1.0719	2.12336	0.503249	0.113466
BiologicalProcess	regulation of mRNA stability	1	3	7	2	1	0.29733	0.39008	-0.161413	0.283441	2.02805	0.536846	0.124088
BiologicalProcess	telomere maintenance	3	7	20	11	2	0.39264	0.234075	-0.114893	0.984887	1.7179	0.452581	0.0495195
BiologicalProcess	telomere maintenance via recombination	1	3	16	6	1	-0.300507	-0.207757	0.0674285	0.784216	1.43022	1	0.214207
BiologicalProcess	telomere maintenance via semi-conservative replication	1	3	15	6	1	-0.249213	-0.156464	0.0541832	0.83551	1.48151	1	0.204664
BiologicalProcess	transcription-coupled nucleotide-excision repair	3	3	28	11	2	0.267477	-0.738386	0.096416	0.859724	1.59274	0.497968	0.0619527
MolecularFunction	bHLH transcription factor binding	2	4	5	4	0	0.990477	0.677762	-0.497885	0.976588	-	0.167278	1
MolecularFunction	RNA polymerase II activating transcription factor binding	2	7	13	13	1	0.29733	0.54423	-0.235521	1.4621	1.33491	0.657503	0.232956
MolecularFunction	RNA polymerase II core promoter sequence-specific DNA binding transcription factor activity	1	2	4	2	0	0.749315	0.4366	-0.269044	0.735426	-	0.387157	1
MolecularFunction	sequence-specific DNA binding	19	42	126	68	6	0.408556	0.195924	-0.104255	0.976588	0.9866	0.0736151	0.0238931
MolecularFunction	ubiquitin binding	6	8	18	7	2	1.02125	0.303068	-0.284792	0.468363	1.65336	0.0184662	0.0556119
BiologicalProcess	activation of cysteine-type endopeptidase activity involved in apoptotic process	1	11	32	16	0	-1.08896	0.303068	-0.0278817	0.976588	-	0.365226	1
BiologicalProcess	activation of cysteine-type endopeptidase activity involved in apoptotic signaling pathway	1	0	1	1	0	2.00208	-	-0.402575	1.29504	-	0.130504	1
BiologicalProcess	cell-cell junction organization	3	7	17	7	1	0.498001	0.339436	-0.172052	0.638262	1.13011	0.424466	0.277917
BiologicalProcess	evasion or tolerance of host defenses by virus	1	1	0	0	0	2.00208	0.996215	-	-	-	0.130504	1
BiologicalProcess	extrinsic apoptotic signaling pathway	2	2	13	4	1	0.555159	-0.450704	0.022308	0.54127	1.59274	0.320316	0.185234
BiologicalProcess	heart looping	3	2	9	10	2	1.15478	-0.256548	-0.151261	1.65172	2.48004	0.0637597	0.0117107
BiologicalProcess	immune response	5	16	67	14	0	-0.172673	-0.0153855	0.0179278	0.14991	-	0.832492	0.628075
BiologicalProcess	immune system development	1	0	0	0	0	2.69523	-	-	-	-	0.0675272	1
BiologicalProcess	negative regulation of inflammatory response	2	3	21	8	0	0.130276	-0.470122	0.0769979	0.809534	-	0.6941	1
BiologicalProcess	negative regulation of osteoblast differentiation	2	1	19	9	1	0.29733	-1.40168	0.143969	1.09437	1.33491	0.657503	0.232956
BiologicalProcess	negative regulation of osteoblast proliferation	1	1	1	0	0	1.59661	0.59075	-0.80804	-	-	0.189237	1
BiologicalProcess	negative regulation of protein phosphorylation	2	5	20	5	0	0.0925358	0.00296362	-0.00953257	0.30179	-	0.703823	1
BiologicalProcess	negative regulation of wound healing	1	0	2	0	0	1.59661	-	-0.114893	-	-	0.189237	1
BiologicalProcess	osteoblast development	1	1	9	3	0	0.29733	-0.708533	0.0899013	0.688906	-	0.536846	1
BiologicalProcess	positive regulation of alkaline phosphatase activity	2	0	1	1	1	2.28976	-	-0.80804	0.889577	3.32734	0.0130382	0.0354665
BiologicalProcess	positive regulation of bone mineralization	3	3	9	6	2	1.08579	0.0799247	-0.220254	1.0719	2.41105	0.0758492	0.0134084
BiologicalProcess	positive regulation of catenin import into nucleus	2	1	3	3	1	1.59661	-0.102397	-0.402575	1.29504	2.63419	0.0569046	0.069691
BiologicalProcess	positive regulation of chondrocyte differentiation	2	2	1	2	0	1.77893	0.773072	-1.31887	1.0719	-	0.0396841	1
BiologicalProcess	positive regulation of extracellular matrix assembly	1	1	0	0	0	2.00208	0.996215	-	-	-	0.130504	1
BiologicalProcess	positive regulation of focal adhesion assembly	3	1	6	6	1	1.49125	-0.613223	-0.220254	1.47736	2.12336	0.0256753	0.113466
BiologicalProcess	positive regulation of interleukin-1 beta production	1	1	2	2	0	1.30893	0.303068	-0.402575	1.29504	-	0.244012	1
BiologicalProcess	positive regulation of positive chemotaxis	1	0	4	2	0	1.08579	-	0.0674285	1.0719	-	0.295094	1
BiologicalProcess	positive regulation of stress fiber assembly	4	1	14	4	0	1.13708	-1.25508	-0.0148096	0.430045	-	0.0353307	1
BiologicalProcess	positive regulation of transforming growth factor beta3 production	1	0	0	0	0	2.69523	-	-	-	-	0.0675272	1
BiologicalProcess	regulation of epithelial cell proliferation	1	0	2	1	0	1.59661	-	-0.114893	0.889577	-	0.189237	1
BiologicalProcess	regulation of immune response	1	3	13	1	0	-0.137988	-0.0452385	0.022308	-0.845024	-	1	1
BiologicalProcess	regulation of striated muscle tissue development	1	1	3	1	0	1.08579	0.0799247	-0.220254	0.378751	-	0.295094	1
BiologicalProcess	thyroid gland development	2	0	11	9	1	0.823423	-	0.123518	1.62046	1.861	0.217595	0.144957
BiologicalProcess	transdifferentiation	1	0	2	1	0	1.59661	-	-0.114893	0.889577	-	0.189237	1
CellularComponent	transport vesicle	2	5	15	1	0	0.29733	0.207758	-0.0924202	-1.10285	-	0.657503	1
BiologicalProcess	sterol biosynthetic process	0	1	2	0	0	-	0.59075	-0.114893	-	-	1	1
CellularComponent	apical part of cell	3	4	16	9	2	0.658344	-0.0598373	-0.0723335	1.04992	1.9836	0.200169	0.0303815
CellularComponent	cytoplasmic ribonucleoprotein granule	2	5	8	2	0	0.680322	0.59075	-0.338037	-0.0267138	-	0.268986	1
CellularComponent	filopodium	1	2	22	4	0	-0.52365	-0.836366	0.162739	0.155608	-	1	1
CellularComponent	leading edge membrane	1	1	2	0	0	1.30893	0.303068	-0.402575	-	-	0.244012	1
CellularComponent	mitotic spindle	4	4	9	4	0	1.24831	0.242444	-0.345417	0.54127	-	0.0241296	1
CellularComponent	secretory granule	2	3	19	6	0	0.210319	-0.390079	0.0569572	0.601895	-	0.675181	1
MolecularFunction	apolipoprotein A-I receptor binding	2	0	1	0	0	2.28976	-	-0.80804	-	-	0.0130382	1
MolecularFunction	thioesterase binding	3	2	5	2	0	1.49125	0.0799247	-0.402575	0.378751	-	0.0256753	1
BiologicalProcess	actin filament bundle assembly	3	0	11	1	0	1.15478	-	0.04941	-0.650868	-	0.0637597	1
BiologicalProcess	cardiac conduction system development	1	1	1	2	0	1.59661	0.59075	-0.80804	1.58272	-	0.189237	1
BiologicalProcess	dendritic cell migration	2	0	1	0	0	2.28976	-	-0.80804	-	-	0.0130382	1
BiologicalProcess	epithelial cell-cell adhesion	1	3	2	2	0	0.903466	0.996215	-0.80804	0.889577	-	0.342731	1
BiologicalProcess	epithelial-mesenchymal cell signaling	1	0	1	1	0	2.00208	-	-0.402575	1.29504	-	0.130504	1
BiologicalProcess	establishment of Golgi localization	1	4	0	1	0	1.08579	1.46622	-	0.378751	-	0.295094	1
BiologicalProcess	establishment or maintenance of apical/basal cell polarity	1	0	0	0	0	2.69523	-	-	-	-	0.0675272	1
BiologicalProcess	establishment or maintenance of cell polarity	3	4	5	1	0	1.30893	0.59075	-0.584897	-0.496717	-	0.0425736	1
BiologicalProcess	filopodium assembly	1	0	6	1	0	0.749315	-	0.136421	0.0422791	-	0.387157	1
BiologicalProcess	Golgi organization	4	6	13	3	1	0.946026	0.345628	-0.279973	-0.0486927	1.29045	0.0653641	0.242164
BiologicalProcess	hair follicle morphogenesis	1	1	11	7	0	0.130276	-0.875587	0.123518	1.36915	-	0.597391	1
BiologicalProcess	hair follicle placode formation	1	1	2	2	0	1.30893	0.303068	-0.402575	1.29504	-	0.244012	1
BiologicalProcess	heart contraction	1	0	5	3	0	0.903466	-	0.10825	1.29504	-	0.342731	1
BiologicalProcess	keratinization	1	1	7	2	0	0.498001	-0.507862	0.0392576	0.484112	-	0.467221	1
BiologicalProcess	keratinocyte development	1	3	1	2	0	1.08579	1.17854	-1.31887	1.0719	-	0.295094	1
BiologicalProcess	macrophage differentiation	1	2	5	5	0	0.615784	0.303068	-0.179432	1.51819	-	0.428586	1
BiologicalProcess	metabolic process	10	28	91	16	1	0.137998	0.161755	-0.0583809	-0.0990345	-0.433863	0.594848	1
BiologicalProcess	neuron fate determination	1	0	1	0	0	2.00208	-	-0.402575	-	-	0.130504	1
BiologicalProcess	nuclear migration	1	0	5	1	0	0.903466	-	0.10825	0.19643	-	0.342731	1
BiologicalProcess	organelle transport along microtubule	1	1	1	0	0	1.59661	0.59075	-0.80804	-	-	0.189237	1
BiologicalProcess	positive regulation of cytokinesis	1	4	7	2	0	0.210319	0.59075	-0.248424	0.19643	-	0.568176	1
BiologicalProcess	positive regulation of DNA replication	4	2	10	5	1	1.30893	-0.390079	-0.179432	0.825038	1.65336	0.0194644	0.175344
BiologicalProcess	positive regulation of hair follicle cell proliferation	1	0	0	0	0	2.69523	-	-	-	-	0.0675272	1
BiologicalProcess	positive regulation of intracellular protein transport	1	0	5	0	0	0.903466	-	0.10825	-	-	0.342731	1
BiologicalProcess	positive regulation of JNK cascade	3	6	19	6	0	0.461633	0.148918	-0.0971935	0.447744	-	0.433095	1
BiologicalProcess	positive regulation of metalloenzyme activity	1	0	2	1	0	1.59661	-	-0.114893	0.889577	-	0.189237	1
BiologicalProcess	positive regulation of substrate adhesion-dependent cell spreading	3	0	13	4	0	1.02125	-	0.0829327	0.601895	-	0.0888611	1
BiologicalProcess	positive regulation of synapse structural plasticity	1	1	1	0	0	1.59661	0.59075	-0.80804	-	-	0.189237	1
BiologicalProcess	regulation of filopodium assembly	2	1	1	0	0	2.00208	0.303068	-1.09572	-	-	0.0249143	1
BiologicalProcess	regulation of mitotic nuclear division	1	1	7	0	0	0.498001	-0.507862	0.0392576	-	-	0.467221	1
BiologicalProcess	regulation of protein catabolic process	2	0	6	4	1	1.30893	-	0.00288995	1.29504	2.34651	0.0971525	0.0918387
BiologicalProcess	regulation of protein heterodimerization activity	1	0	1	0	0	2.00208	-	-0.402575	-	-	0.130504	1
BiologicalProcess	regulation of protein stability	4	1	12	5	0	1.24831	-1.14385	-0.0577347	0.764414	-	0.0241296	1
BiologicalProcess	regulation of small GTPase mediated signal transduction	4	7	54	7	0	-0.0928674	-0.539115	0.105169	-0.240288	-	1	1
BiologicalProcess	small GTPase mediated signal transduction	11	17	104	22	0	0.210319	-0.360226	0.052161	0.19643	-	0.480188	0.410231
BiologicalProcess	sprouting angiogenesis	1	1	7	4	0	0.498001	-0.507862	0.0392576	1.17726	-	0.467221	1
BiologicalProcess	submandibular salivary gland formation	1	0	0	0	0	2.69523	-	-	-	-	0.0675272	1
BiologicalProcess	substantia nigra development	4	8	9	6	1	1.037	0.724282	-0.556726	0.735426	1.38143	0.0490784	0.223638
CellularComponent	early endosome	6	11	62	13	1	0.117537	-0.28219	0.0482586	0.183691	0.0565012	0.654347	0.615836
CellularComponent	recycling endosome	4	9	28	6	0	0.367948	0.173015	-0.0907955	0.0663766	-	0.355304	1
CellularComponent	cytosolic large ribosomal subunit	3	8	25	2	0	0.210319	0.185285	-0.0740711	-0.902183	-	0.732787	1
CellularComponent	polysome	1	0	13	4	0	0.0561682	-	0.216464	0.735426	-	1	1
MolecularFunction	mRNA binding	3	13	34	5	0	-0.118185	0.342289	-0.0950905	-0.314396	-	1	1
BiologicalProcess	negative regulation of translation	3	3	21	3	0	0.498001	-0.507862	0.0392576	-0.209035	-	0.424466	1
BiologicalProcess	response to interferon-gamma	1	0	6	1	0	0.749315	-	0.136421	0.0422791	-	0.387157	1
MolecularFunction	ISG15 transferase activity	2	1	1	0	0	2.00208	0.303068	-1.09572	-	-	0.0249143	1
BiologicalProcess	histone H2B ubiquitination	2	2	2	1	1	1.59661	0.59075	-0.80804	0.19643	2.63419	0.0569046	0.069691
BiologicalProcess	histone monoubiquitination	2	1	4	1	1	1.44246	-0.256548	-0.269044	0.0422791	2.48004	0.0761788	0.0808307
BiologicalProcess	ISG15-protein conjugation	3	1	2	0	0	2.00208	-0.102397	-0.80804	-	-	0.00524327	1
MolecularFunction	poly(A) binding	1	2	4	1	0	0.749315	0.4366	-0.269044	0.0422791	-	0.387157	1
CellularComponent	transcriptional repressor complex	2	6	23	15	1	-0.0456145	0.0471348	-0.00792097	1.26225	0.991962	1	0.312005
MolecularFunction	RNA polymerase II distal enhancer sequence-specific DNA binding	3	7	13	9	2	0.658344	0.499779	-0.279973	1.04992	1.9836	0.200169	0.0303815
MolecularFunction	RNA polymerase II distal enhancer sequence-specific DNA binding transcription factor activity involved in negative regulation of transcription	1	1	1	0	0	1.59661	0.59075	-0.80804	-	-	0.189237	1
BiologicalProcess	embryonic digit morphogenesis	4	3	12	12	1	1.13708	-0.156464	-0.16896	1.52866	1.48151	0.0353307	0.204664
BiologicalProcess	embryonic hindlimb morphogenesis	2	4	8	7	1	0.749315	0.4366	-0.269044	1.29504	1.78689	0.243234	0.155207
BiologicalProcess	forelimb morphogenesis	1	1	2	2	0	1.30893	0.303068	-0.402575	1.29504	-	0.244012	1
BiologicalProcess	male germ-line stem cell asymmetric division	1	0	1	0	0	2.00208	-	-0.402575	-	-	0.130504	1
BiologicalProcess	mesonephros development	1	2	3	4	0	0.903466	0.59075	-0.402575	1.58272	-	0.342731	1
BiologicalProcess	myeloid cell differentiation	1	1	8	4	0	0.39264	-0.613223	0.0674285	1.0719	-	0.503249	1
BiologicalProcess	negative regulation of myeloid cell differentiation	2	1	10	4	1	0.823423	-0.875587	0.0282078	0.809534	1.861	0.217595	0.144957
BiologicalProcess	positive regulation of fat cell differentiation	4	7	8	11	2	1.13708	0.690834	-0.574425	1.44165	2.17466	0.0353307	0.0211744
BiologicalProcess	positive regulation of NK T cell differentiation	1	1	1	1	0	1.59661	0.59075	-0.80804	0.889577	-	0.189237	1
BiologicalProcess	positive regulation of ossification	1	0	4	2	0	1.08579	-	0.0674285	1.0719	-	0.295094	1
BiologicalProcess	protein localization to nucleus	2	2	13	8	0	0.555159	-0.450704	0.022308	1.23442	-	0.320316	1
MolecularFunction	RNA polymerase II transcription corepressor activity	2	3	8	3	1	0.823423	0.223026	-0.194936	0.521852	1.861	0.217595	0.144957
BiologicalProcess	negative regulation of Wnt signaling pathway	1	3	16	12	0	-0.300507	-0.207757	0.0674285	1.47736	-	1	1
MolecularFunction	ATPase activity	5	13	43	17	0	0.19379	0.143438	-0.0591017	0.710529	-	0.604861	1
BiologicalProcess	DNA methylation	3	3	8	6	0	1.15478	0.148918	-0.269044	1.14089	-	0.0637597	1
BiologicalProcess	regulation of RNA polymerase II transcriptional preinitiation complex assembly	1	0	0	0	0	2.69523	-	-	-	-	0.0675272	1
BiologicalProcess	cytoskeleton organization	4	9	36	6	0	0.1897	-0.00523315	-0.0177293	-0.111872	-	0.57104	1
BiologicalProcess	mRNA processing	8	21	66	13	0	0.22079	0.180008	-0.0736501	-0.000738325	-	0.532579	0.630966
BiologicalProcess	regulation of cytokinesis	1	2	7	1	0	0.39264	0.0799247	-0.0661029	-0.314396	-	0.503249	1
BiologicalProcess	RNA splicing	9	34	116	24	1	-0.176454	0.146819	-0.024742	0.0973388	-0.642955	0.747983	1
CellularComponent	mediator complex	4	4	13	2	2	1.037	0.0311345	-0.189001	-0.363186	2.07457	0.0490784	0.0256074
MolecularFunction	RNA polymerase II transcription cofactor activity	2	5	15	6	2	0.29733	0.207758	-0.0924202	0.688906	2.02805	0.657503	0.027953
BiologicalProcess	limb development	2	3	2	5	2	1.44246	0.842065	-0.962191	1.65172	3.17319	0.0761788	0.00285299
MolecularFunction	WW domain binding	4	1	5	4	1	1.77893	-0.613223	-0.402575	1.0719	2.12336	0.00310363	0.113466
CellularComponent	autophagic vacuole	3	5	11	3	0	0.849399	0.354362	-0.255972	0.142363	-	0.132783	1
CellularComponent	cytoplasmic vesicle membrane	9	8	40	6	1	0.849399	-0.274247	-0.0635998	-0.263103	0.382898	0.0132874	0.497949
CellularComponent	inclusion body	1	4	8	4	0	0.130276	0.510708	-0.194936	0.809534	-	0.597391	1
MolecularFunction	beta-tubulin binding	1	1	10	3	0	0.210319	-0.795544	0.10825	0.601895	-	0.568176	1
MolecularFunction	diazepam binding	0	0	1	1	0	-	-	0.290572	1.98819	-	1	1
MolecularFunction	dynactin binding	0	0	5	2	0	-	-	0.290572	1.0719	-	1	1
MolecularFunction	dynein intermediate chain binding	0	0	2	1	0	-	-	0.290572	1.29504	-	1	1
BiologicalProcess	axon cargo transport	0	0	7	2	0	-	-	0.290572	0.735426	-	1	1
BiologicalProcess	citrulline metabolic process	0	0	3	2	0	-	-	0.290572	1.58272	-	1	1
BiologicalProcess	dopamine receptor signaling pathway	1	1	2	2	0	1.30893	0.303068	-0.402575	1.29504	-	0.244012	1
BiologicalProcess	endoplasmic reticulum organization	0	3	2	1	0	-	1.17854	-0.625719	0.378751	-	1	1
BiologicalProcess	endosomal transport	2	6	34	5	1	-0.349297	-0.256548	0.0792629	-0.140042	0.688279	1	0.397771
BiologicalProcess	ER to Golgi vesicle-mediated transport	2	6	23	2	0	-0.0456145	0.0471348	-0.00792097	-0.752651	-	1	1
BiologicalProcess	establishment of mitotic spindle orientation	3	0	7	6	2	1.49125	-	-0.0661029	1.47736	2.81651	0.0256753	0.00597292
BiologicalProcess	grooming behavior	0	0	2	1	0	-	-	0.290572	1.29504	-	1	1
BiologicalProcess	iron ion homeostasis	0	3	7	4	0	-	0.48539	-0.0661029	1.0719	-	1	1
BiologicalProcess	L-glutamate import	0	0	3	2	0	-	-	0.290572	1.58272	-	1	1
BiologicalProcess	lactate biosynthetic process from pyruvate	0	0	1	1	0	-	-	0.290572	1.98819	-	1	1
BiologicalProcess	locomotory behavior	0	4	26	7	0	-	-0.32554	0.147471	0.532902	-	0.262863	1
BiologicalProcess	neural plate formation	0	0	1	1	0	-	-	0.290572	1.98819	-	1	1
BiologicalProcess	neuron development	2	3	8	3	1	0.823423	0.223026	-0.194936	0.521852	1.861	0.217595	0.144957
BiologicalProcess	olfactory lobe development	0	0	2	1	0	-	-	0.290572	1.29504	-	1	1
BiologicalProcess	organ development	0	0	2	1	0	-	-	0.290572	1.29504	-	1	1
BiologicalProcess	paraxial mesoderm formation	0	0	2	2	0	-	-	0.290572	1.98819	-	1	1
BiologicalProcess	positive regulation of inositol 1,4,5-trisphosphate-sensitive calcium-release channel activity	0	0	1	1	0	-	-	0.290572	1.98819	-	1	1
BiologicalProcess	protein import into nucleus	3	4	11	10	2	0.903466	0.185285	-0.201904	1.4004	2.22872	0.117396	0.0190917
BiologicalProcess	quinolinate biosynthetic process	0	0	2	1	0	-	-	0.290572	1.29504	-	1	1
BiologicalProcess	regulation of mitochondrial membrane potential	0	3	9	2	0	-	0.303068	0.00288995	0.19643	-	1	1
BiologicalProcess	regulation of protein phosphatase type 2A activity	0	0	1	1	0	-	-	0.290572	1.98819	-	1	1
BiologicalProcess	regulation of synaptic plasticity	2	2	15	7	1	0.443934	-0.561929	0.0541832	0.98966	1.48151	0.370728	0.204664
BiologicalProcess	retrograde vesicle-mediated transport, Golgi to ER	1	4	12	1	0	-0.137988	0.242444	-0.0577347	-0.845024	-	1	1
BiologicalProcess	striatum development	0	1	5	2	0	-	-0.102397	0.10825	0.889577	-	1	1
BiologicalProcess	urea cycle	0	2	3	4	0	-	0.773072	-0.220254	1.76505	-	1	1
BiologicalProcess	vesicle transport along microtubule	2	2	4	4	0	1.30893	0.303068	-0.402575	1.29504	-	0.0971525	1
CellularComponent	Ku70	1	0	0	0	0	2.69523	-	-	-	-	0.0675272	1
CellularComponent	nonhomologous end joining complex	1	1	1	1	0	1.59661	0.59075	-0.80804	0.889577	-	0.189237	1
CellularComponent	nuclear telomere cap complex	2	2	2	4	1	1.59661	0.59075	-0.80804	1.58272	2.63419	0.0569046	0.069691
MolecularFunction	5'-deoxyribose-5-phosphate lyase activity	1	0	1	0	0	2.00208	-	-0.402575	-	-	0.130504	1
MolecularFunction	telomeric DNA binding	2	0	3	2	1	1.77893	-	-0.220254	1.0719	2.81651	0.0396841	0.0584181
BiologicalProcess	cellular hyperosmotic salinity response	1	0	0	0	0	2.69523	-	-	-	-	0.0675272	1
BiologicalProcess	cellular response to X-ray	1	0	1	1	0	2.00208	-	-0.402575	1.29504	-	0.130504	1
BiologicalProcess	DNA ligation	2	1	1	1	0	2.00208	0.303068	-1.09572	0.601895	-	0.0249143	1
BiologicalProcess	double-strand break repair via nonhomologous end joining	1	5	4	5	0	0.39264	0.996215	-0.625719	1.29504	-	0.503249	1
BiologicalProcess	establishment of integrated proviral latency	1	1	3	3	0	1.08579	0.0799247	-0.220254	1.47736	-	0.295094	1
BiologicalProcess	positive regulation of neurogenesis	1	2	6	4	0	0.498001	0.185285	-0.114893	1.17726	-	0.467221	1
BiologicalProcess	positive regulation of type I interferon production	2	16	21	10	0	-0.275189	0.79839	-0.328467	0.627213	-	1	1
BiologicalProcess	V(D)J recombination	1	0	2	1	0	1.59661	-	-0.114893	0.889577	-	0.189237	1
BiologicalProcess	regulation of growth	2	4	24	9	1	-0.0128247	-0.32554	0.0674285	0.784216	1.02475	1	0.303635
MolecularFunction	anion	1	0	0	0	0	2.69523	-	-	-	-	0.0675272	1
MolecularFunction	chloride transmembrane transporter activity	1	0	0	0	0	2.69523	-	-	-	-	0.0675272	1
MolecularFunction	oxalate transmembrane transporter activity	1	0	0	0	0	2.69523	-	-	-	-	0.0675272	1
MolecularFunction	secondary active sulfate transmembrane transporter activity	1	0	0	0	0	2.69523	-	-	-	-	0.0675272	1
MolecularFunction	sulfate transmembrane transporter activity	1	0	0	0	0	2.69523	-	-	-	-	0.0675272	1
BiologicalProcess	3'-phosphoadenosine 5'-phosphosulfate biosynthetic process	1	0	1	0	0	2.00208	-	-0.402575	-	-	0.130504	1
BiologicalProcess	3'-phosphoadenosine 5'-phosphosulfate metabolic process	1	2	2	0	0	1.08579	0.773072	-0.625719	-	-	0.295094	1
BiologicalProcess	carbohydrate metabolic process	5	20	81	19	1	-0.358776	0.0216558	0.0215821	0.269189	-0.23749	0.556221	1
BiologicalProcess	chloride transport	1	3	5	1	0	0.498001	0.59075	-0.297215	-0.209035	-	0.467221	1
BiologicalProcess	glycosaminoglycan metabolic process	1	2	20	2	0	-0.440269	-0.752984	0.15081	-0.454158	-	1	1
BiologicalProcess	ion transport	1	2	27	4	0	-0.705972	-1.01869	0.185212	-0.0267138	-	0.719279	1
BiologicalProcess	oxalate transport	1	0	0	0	0	2.69523	-	-	-	-	0.0675272	1
BiologicalProcess	pathogenesis	5	20	76	21	1	-0.310457	0.0699743	0.00618484	0.417591	-0.189171	0.686952	1
BiologicalProcess	sulfate transmembrane transport	1	0	0	0	0	2.69523	-	-	-	-	0.0675272	1
BiologicalProcess	sulfate transport	1	0	1	1	0	2.00208	-	-0.402575	1.29504	-	0.130504	1
BiologicalProcess	transmembrane transport	5	22	110	21	3	-0.615318	-0.139576	0.0710715	0.112731	0.60458	0.168618	0.225089
BiologicalProcess	xenobiotic metabolic process	2	12	28	4	0	-0.349297	0.4366	-0.114893	-0.363186	-	1	1
CellularComponent	cell surface	7	19	85	36	4	-0.0683945	-0.0757286	0.0236931	0.862178	1.10271	1	0.0433731
CellularComponent	endocytic vesicle	1	3	17	5	1	-0.349297	-0.256548	0.0792629	0.553105	1.38143	1	0.223638
CellularComponent	Shc-EGFR complex	1	0	1	1	1	2.00208	-	-0.402575	1.29504	3.7328	0.130504	0.0237845
MolecularFunction	actin filament binding	3	5	21	6	1	0.426542	-0.0684953	-0.0322014	0.412653	1.05865	0.442499	0.295164
MolecularFunction	epidermal growth factor-activated receptor activity	1	0	1	1	1	2.00208	-	-0.402575	1.29504	3.7328	0.130504	0.0237845
MolecularFunction	MAP kinase kinase kinase activity	1	5	8	4	1	0.0561682	0.659743	-0.269044	0.735426	1.78689	1	0.155207
BiologicalProcess	activation of phospholipase A2 activity by calcium-mediated signaling	1	0	0	1	1	2.69523	-	-	1.98819	4.42595	0.0675272	0.0119629
BiologicalProcess	alkanesulfonate metabolic process	1	0	0	1	1	2.69523	-	-	1.98819	4.42595	0.0675272	0.0119629
BiologicalProcess	astrocyte activation	1	0	1	2	1	2.00208	-	-0.402575	1.98819	3.7328	0.130504	0.0237845
BiologicalProcess	cellular response to amino acid stimulus	3	8	9	7	1	0.798106	0.773072	-0.507936	0.938367	1.43022	0.148824	0.214207
BiologicalProcess	cellular response to dexamethasone stimulus	1	2	5	3	1	0.615784	0.303068	-0.179432	1.00736	2.34651	0.428586	0.0918387
BiologicalProcess	cellular response to estradiol stimulus	1	5	2	2	1	0.615784	1.21936	-1.09572	0.601895	2.34651	0.428586	0.0918387
BiologicalProcess	cerebral cortex cell migration	2	0	4	3	2	1.59661	-	-0.114893	1.29504	3.32734	0.0569046	0.00205375
BiologicalProcess	digestive tract morphogenesis	2	1	1	1	1	2.00208	0.303068	-1.09572	0.601895	3.03965	0.0249143	0.0470105
BiologicalProcess	diterpenoid metabolic process	1	0	0	1	1	2.69523	-	-	1.98819	4.42595	0.0675272	0.0119629
BiologicalProcess	embryonic placenta development	1	5	6	10	1	0.210319	0.813894	-0.402575	1.80587	1.94104	0.568176	0.134585
BiologicalProcess	hydrogen peroxide metabolic process	1	0	0	1	1	2.69523	-	-	1.98819	4.42595	0.0675272	0.0119629
BiologicalProcess	learning or memory	2	2	19	7	2	0.252878	-0.752984	0.0995168	0.798605	1.9836	0.666141	0.0303815
BiologicalProcess	magnesium ion homeostasis	1	1	2	1	1	1.30893	0.303068	-0.402575	0.601895	3.03965	0.244012	0.0470105
BiologicalProcess	morphogenesis of an epithelial fold	1	0	0	1	1	2.69523	-	-	1.98819	4.42595	0.0675272	0.0119629
BiologicalProcess	ossification	4	3	13	9	3	1.08579	-0.207757	-0.140211	1.18968	2.52883	0.041885	0.00162026
BiologicalProcess	ovulation cycle	2	0	2	2	2	2.00208	-	-0.402575	1.29504	3.7328	0.0249143	0.000834385
BiologicalProcess	positive regulation of cyclin-dependent protein serine/threonine kinase activity involved in G1/S transition of mitotic cell cycle	2	1	0	2	2	2.28976	0.59075	-	1.58272	4.02048	0.0130382	0.000420456
BiologicalProcess	positive regulation of inflammatory response	2	3	9	6	2	0.749315	0.148918	-0.151261	1.14089	2.48004	0.243234	0.0117107
BiologicalProcess	positive regulation of nitric oxide biosynthetic process	2	4	11	10	2	0.555159	0.242444	-0.144746	1.45756	2.28588	0.320316	0.0171015
BiologicalProcess	positive regulation of phosphorylation	2	0	9	4	2	0.990477	-	0.0899013	0.976588	2.7212	0.167278	0.00724393
BiologicalProcess	positive regulation of smooth muscle cell proliferation	2	3	14	13	2	0.443934	-0.156464	-0.0148096	1.6087	2.17466	0.370728	0.0211744
BiologicalProcess	positive regulation of superoxide anion generation	1	1	4	2	1	0.903466	-0.102397	-0.114893	0.889577	2.63419	0.342731	0.069691
BiologicalProcess	positive regulation of synaptic transmission, glutamatergic	2	1	3	4	1	1.59661	-0.102397	-0.402575	1.58272	2.63419	0.0569046	0.069691
BiologicalProcess	positive regulation of vasoconstriction	2	1	3	4	2	1.59661	-0.102397	-0.402575	1.58272	3.32734	0.0569046	0.00205375
BiologicalProcess	positive regulation of vasodilation	1	4	4	6	1	0.498001	0.878432	-0.520358	1.58272	2.22872	0.467221	0.102717
BiologicalProcess	protein insertion into membrane	1	0	0	1	1	2.69523	-	-	1.98819	4.42595	0.0675272	0.0119629
BiologicalProcess	regulation of nitric-oxide synthase activity	2	2	8	4	2	0.903466	-0.102397	-0.114893	0.889577	2.63419	0.192219	0.00862572
BiologicalProcess	regulation of peptidyl-tyrosine phosphorylation	2	1	1	2	2	2.00208	0.303068	-1.09572	1.29504	3.7328	0.0249143	0.000834385
BiologicalProcess	response to cobalamin	1	1	0	2	1	2.00208	0.996215	-	1.98819	3.7328	0.130504	0.0237845
BiologicalProcess	response to hydroxyisoflavone	1	0	0	1	1	2.69523	-	-	1.98819	4.42595	0.0675272	0.0119629
BiologicalProcess	response to osmotic stress	2	2	5	3	1	1.19115	0.185285	-0.297215	0.889577	2.22872	0.119509	0.102717
BiologicalProcess	response to stress	3	6	17	5	1	0.535741	0.223026	-0.134311	0.339531	1.16785	0.254934	0.269138
BiologicalProcess	response to UV-A	2	0	1	3	2	2.28976	-	-0.80804	1.98819	4.02048	0.0130382	0.000420456
BiologicalProcess	salivary gland morphogenesis	1	1	1	1	1	1.59661	0.59075	-0.80804	0.889577	3.32734	0.189237	0.0354665
BiologicalProcess	tongue development	1	0	2	3	1	1.59661	-	-0.114893	1.98819	3.32734	0.189237	0.0354665
BiologicalProcess	epidermis development	2	4	22	11	1	0.0561682	-0.256548	0.04941	1.05388	1.09374	0.713634	0.286592
BiologicalProcess	response to cold	2	2	6	6	1	1.08579	0.0799247	-0.220254	1.47736	2.12336	0.142968	0.113466
CellularComponent	male germ cell nucleus	1	2	4	4	1	0.749315	0.4366	-0.269044	1.42857	2.48004	0.387157	0.0808307
MolecularFunction	transcription cofactor activity	6	9	21	6	3	0.903466	0.303068	-0.248424	0.19643	1.94104	0.0316518	0.00884921
BiologicalProcess	female meiosis I	1	0	0	1	1	2.69523	-	-	1.98819	4.42595	0.0675272	0.0119629
BiologicalProcess	male meiosis I	1	0	7	1	1	0.615784	-	0.157041	-0.0912523	2.34651	0.428586	0.0918387
BiologicalProcess	oocyte maturation	1	0	6	1	1	0.749315	-	0.136421	0.0422791	2.48004	0.387157	0.0808307
BiologicalProcess	reciprocal meiotic recombination	2	2	2	2	1	1.59661	0.59075	-0.80804	0.889577	2.63419	0.0569046	0.069691
BiologicalProcess	regulation of nucleic acid-templated transcription	2	1	7	5	1	1.08579	-0.613223	-0.0661029	1.29504	2.12336	0.142968	0.113466
BiologicalProcess	protein homooligomerization	4	4	48	13	1	0.0561682	-0.949695	0.136421	0.527787	0.400597	0.789542	0.491816
CellularComponent	clathrin-coated endocytic vesicle	1	0	1	1	1	2.00208	-	-0.402575	1.29504	3.7328	0.130504	0.0237845
MolecularFunction	frizzled binding	2	1	6	2	2	1.19115	-0.507862	-0.114893	0.484112	2.92187	0.119509	0.00481552
BiologicalProcess	canonical Wnt signaling pathway involved in regulation of cell proliferation	1	0	0	1	1	2.69523	-	-	1.98819	4.42595	0.0675272	0.0119629
BiologicalProcess	cochlea morphogenesis	3	1	2	3	2	2.00208	-0.102397	-0.80804	1.29504	3.32734	0.00524327	0.00205375
BiologicalProcess	convergent extension involved in neural plate elongation	1	0	0	1	1	2.69523	-	-	1.98819	4.42595	0.0675272	0.0119629
BiologicalProcess	hippo signaling	2	5	7	7	2	0.749315	0.659743	-0.402575	1.29504	2.48004	0.243234	0.0117107
BiologicalProcess	neural tube closure	3	10	17	17	3	0.39264	0.59075	-0.277412	1.42021	2.12336	0.452581	0.00529638
BiologicalProcess	non-canonical Wnt signaling pathway	2	1	3	3	2	1.59661	-0.102397	-0.402575	1.29504	3.32734	0.0569046	0.00205375
BiologicalProcess	outflow tract morphogenesis	1	4	15	15	1	-0.300507	0.0799247	0.00288995	1.70051	1.43022	1	0.214207
BiologicalProcess	planar cell polarity pathway involved in neural tube closure	2	1	0	3	2	2.28976	0.59075	-	1.98819	4.02048	0.0130382	0.000420456
BiologicalProcess	positive regulation of JUN kinase activity	3	4	10	9	2	0.960624	0.242444	-0.240056	1.3522	2.28588	0.102732	0.0171015
BiologicalProcess	segment specification	1	1	3	5	1	1.08579	0.0799247	-0.220254	1.98819	2.81651	0.295094	0.0584181
BiologicalProcess	Wnt signaling pathway, planar cell polarity pathway	3	0	1	2	2	2.40754	-	-1.09572	1.29504	3.7328	0.00116208	0.000834385
MolecularFunction	chloride channel inhibitor activity	0	1	6	2	0	-	-0.256548	0.136421	0.735426	-	1	1
BiologicalProcess	negative regulation of phosphatase activity	0	4	18	1	0	-	-0.0153855	0.0899013	-1.10285	-	0.396801	1
BiologicalProcess	regulation of cellular process	0	1	1	0	0	-	0.996215	-0.402575	-	-	1	1
CellularComponent	prefoldin complex	1	0	2	0	0	1.59661	-	-0.114893	-	-	0.189237	1
BiologicalProcess	de novo' posttranslational protein folding	2	2	18	2	0	0.29733	-0.708533	0.0899013	-0.409706	-	0.657503	1
BiologicalProcess	B cell activation	1	0	11	3	0	0.210319	-	0.203561	0.601895	-	0.568176	1
BiologicalProcess	protein folding	7	10	60	12	1	0.29733	-0.351858	0.0411112	0.12929	0.0821437	0.361597	0.606359
BiologicalProcess	telencephalon development	1	0	4	4	0	1.08579	-	0.0674285	1.76505	-	0.295094	1
CellularComponent	microtubule cytoskeleton	7	21	43	18	3	0.378456	0.471205	-0.210908	0.615881	1.26188	0.333844	0.0527089
BiologicalProcess	histone deubiquitination	2	2	4	3	1	1.30893	0.303068	-0.402575	1.00736	2.34651	0.0971525	0.0918387
BiologicalProcess	nucleus organization	2	0	8	4	0	1.08579	-	0.0674285	1.0719	-	0.142968	1
BiologicalProcess	anatomical structure morphogenesis	3	5	26	10	0	0.267477	-0.22756	0.022308	0.764414	-	0.497968	1
CellularComponent	NuA4 histone acetyltransferase complex	0	4	6	3	0	-	0.773072	-0.220254	0.784216	-	1	1
CellularComponent	Piccolo NuA4 histone acetyltransferase complex	0	1	1	0	0	-	0.996215	-0.402575	-	-	1	1
CellularComponent	Swr1 complex	0	2	5	1	0	-	0.4366	-0.0459002	0.0422791	-	1	1
MolecularFunction	androgen receptor binding	0	4	29	11	0	-	-0.420851	0.16136	0.889577	-	0.167126	1
MolecularFunction	histone acetyltransferase activity	0	8	11	8	0	-	0.824365	-0.255972	1.12319	-	0.635114	1
MolecularFunction	repressing transcription factor binding	1	6	10	6	1	-0.137988	0.647909	-0.240056	0.946735	1.59274	1	0.185234
BiologicalProcess	androgen receptor signaling pathway	2	4	28	8	1	-0.137988	-0.450704	0.096416	0.54127	0.899589	1	0.336524
BiologicalProcess	histone acetylation	0	6	8	8	0	-	0.842065	-0.269044	1.42857	-	0.618601	1
BiologicalProcess	negative regulation of interleukin-2 production	0	2	2	1	0	-	0.996215	-0.402575	0.601895	-	1	1
BiologicalProcess	positive regulation of protein acetylation	1	1	1	1	0	1.59661	0.59075	-0.80804	0.889577	-	0.189237	1
BiologicalProcess	response to ionizing radiation	0	9	13	5	0	-	0.795545	-0.235521	0.506585	-	0.396801	1
CellularComponent	blood microparticle	2	6	42	6	0	-0.52365	-0.430901	0.116219	-0.132074	-	0.773508	1
CellularComponent	mast cell granule	0	4	7	2	0	-	0.677762	-0.161413	0.283441	-	1	1
CellularComponent	melanosome	3	7	42	9	1	-0.157406	-0.315971	0.0769979	0.23417	0.474705	1	0.466534
BiologicalProcess	Golgi reassembly	0	3	1	1	0	-	1.40168	-1.09572	0.601895	-	1	1
BiologicalProcess	histamine secretion by mast cell	0	2	1	1	0	-	1.2839	-0.80804	0.889577	-	1	1
BiologicalProcess	protein targeting to mitochondrion	1	3	14	2	0	-0.195146	-0.102397	0.0392576	-0.209035	-	1	1
MolecularFunction	heat shock protein binding	1	1	11	5	0	0.130276	-0.875587	0.123518	1.03268	-	0.597391	1
MolecularFunction	unfolded protein binding	2	7	31	12	0	-0.300507	-0.0536067	0.0356798	0.784216	-	1	1
CellularComponent	ESCRT I complex	1	2	2	1	1	1.08579	0.773072	-0.625719	0.378751	2.81651	0.295094	0.0584181
CellularComponent	late endosome membrane	1	6	20	6	1	-0.600611	0.185285	-0.00953257	0.484112	1.13011	1	0.277917
CellularComponent	multivesicular body	1	0	5	2	1	0.903466	-	0.10825	0.889577	2.63419	0.342731	0.069691
BiologicalProcess	intracellular transport of virus	1	4	8	2	1	0.130276	0.510708	-0.194936	0.116387	1.861	0.597391	0.144957
BiologicalProcess	keratinocyte differentiation	1	4	16	9	1	-0.349297	0.0311345	0.0186383	1.14089	1.38143	1	0.223638
BiologicalProcess	positive regulation of exosomal secretion	1	0	5	2	1	0.903466	-	0.10825	0.889577	2.63419	0.342731	0.069691
BiologicalProcess	protein transport	14	25	126	22	2	0.228337	-0.197707	0.0209085	-0.0267138	0.0131508	0.345526	1
BiologicalProcess	regulation of extracellular vesicular exosome assembly	1	0	2	1	1	1.59661	-	-0.114893	0.889577	3.32734	0.189237	0.0354665
BiologicalProcess	ubiquitin-dependent protein catabolic process via the multivesicular body sorting pathway	2	1	9	3	1	0.903466	-0.795544	0.00288995	0.601895	1.94104	0.192219	0.134585
BiologicalProcess	viral budding	2	0	1	2	1	2.28976	-	-0.80804	1.58272	3.32734	0.0130382	0.0354665
BiologicalProcess	viral life cycle	5	19	74	11	2	-0.280304	0.0488341	0.00966963	-0.198883	0.534129	0.684306	0.328185
BiologicalProcess	viral protein processing	1	4	5	1	1	0.39264	0.773072	-0.402575	-0.314396	2.12336	0.503249	0.113466
BiologicalProcess	virion assembly	2	5	7	2	1	0.749315	0.659743	-0.402575	0.0422791	1.78689	0.243234	0.155207
MolecularFunction	GTPase activating protein binding	0	0	4	0	0	-	-	0.290572	-	-	1	1
MolecularFunction	mitogen-activated protein kinase kinase binding	0	0	2	0	0	-	-	0.290572	-	-	1	1
MolecularFunction	peptidyl-prolyl cis-trans isomerase activity	1	4	14	3	1	-0.249213	0.131218	-0.0148096	0.142363	1.48151	1	0.204664
MolecularFunction	phosphoserine binding	1	0	3	2	1	1.30893	-	0.00288995	1.29504	3.03965	0.244012	0.0470105
MolecularFunction	phosphothreonine binding	0	0	2	1	0	-	-	0.290572	1.29504	-	1	1
BiologicalProcess	negative regulation of cell motility	0	2	1	1	0	-	1.2839	-0.80804	0.889577	-	1	1
BiologicalProcess	positive regulation of ubiquitin-protein transferase activity	2	2	9	6	2	0.823423	-0.18244	-0.0771528	1.215	2.55415	0.217595	0.0101155
BiologicalProcess	protein peptidyl-prolyl isomerization	0	4	11	2	0	-	0.367607	-0.0195829	-0.0267138	-	0.618949	1
BiologicalProcess	regulation of pathway-restricted SMAD protein phosphorylation	0	1	2	2	0	-	0.59075	-0.114893	1.58272	-	1	1
CellularComponent	troponin complex	1	0	4	1	0	1.08579	-	0.0674285	0.378751	-	0.295094	1
MolecularFunction	tropomyosin binding	1	0	3	0	0	1.30893	-	0.00288995	-	-	0.244012	1
BiologicalProcess	negative regulation of muscle contraction	1	0	0	0	0	2.69523	-	-	-	-	0.0675272	1
BiologicalProcess	skeletal muscle contraction	1	3	6	1	0	0.39264	0.48539	-0.220254	-0.314396	-	0.503249	1
BiologicalProcess	slow-twitch skeletal muscle fiber contraction	1	0	0	0	0	2.69523	-	-	-	-	0.0675272	1
MolecularFunction	nucleic acid binding	4	7	37	1	0	0.210319	-0.235928	0.0302889	-1.88301	-	0.563697	1
BiologicalProcess	Arp2/3 complex-mediated actin nucleation	2	3	1	1	1	1.59661	0.996215	-1.50119	0.19643	2.63419	0.0569046	0.069691
BiologicalProcess	interferon-gamma secretion	1	1	0	0	0	2.00208	0.996215	-	-	-	0.130504	1
BiologicalProcess	negative regulation of adaptive immune response	1	0	0	0	0	2.69523	-	-	-	-	0.0675272	1
BiologicalProcess	negative regulation of calcium ion import	1	0	0	0	0	2.69523	-	-	-	-	0.0675272	1
BiologicalProcess	negative regulation of gene expression, epigenetic	3	3	38	10	0	0.00964816	-0.996215	0.143969	0.506585	-	1	1
BiologicalProcess	negative regulation of interleukin-2 secretion	1	0	0	0	0	2.69523	-	-	-	-	0.0675272	1
BiologicalProcess	negative regulation of tumor necrosis factor production	2	4	6	3	0	0.903466	0.59075	-0.402575	0.601895	-	0.192219	1
BiologicalProcess	negative regulation of viral release from host cell	1	3	11	1	0	-0.0128247	0.0799247	-0.0195829	-0.719861	-	1	1
BiologicalProcess	negative regulation of viral transcription	1	2	5	0	0	0.615784	0.303068	-0.179432	-	-	0.428586	1
BiologicalProcess	protein trimerization	1	0	4	0	0	1.08579	-	0.0674285	-	-	0.295094	1
BiologicalProcess	retrograde transport, endosome to Golgi	4	4	17	2	0	0.862644	-0.143219	-0.0950905	-0.537539	-	0.0841082	1
CellularComponent	UBC13-MMS2 complex	1	1	0	1	1	2.00208	0.996215	-	1.29504	3.7328	0.130504	0.0237845
CellularComponent	UBC13-UEV1A complex	1	0	1	1	1	2.00208	-	-0.402575	1.29504	3.7328	0.130504	0.0237845
BiologicalProcess	DNA double-strand break processing	1	1	0	1	1	2.00208	0.996215	-	1.29504	3.7328	0.130504	0.0237845
BiologicalProcess	MyD88-dependent toll-like receptor signaling pathway	9	16	30	20	4	0.885117	0.454618	-0.315564	0.976588	1.80491	0.0105769	0.00406669
BiologicalProcess	nucleotide-binding domain, leucine rich repeat containing receptor signaling pathway	2	5	21	10	1	0.0561682	-0.033404	0.00288995	0.95857	1.09374	0.713634	0.286592
BiologicalProcess	nucleotide-binding oligomerization domain containing signaling pathway	2	4	14	8	1	0.39264	0.0799247	-0.0661029	1.0719	1.43022	0.641863	0.214207
BiologicalProcess	positive regulation of histone modification	1	0	0	1	1	2.69523	-	-	1.98819	4.42595	0.0675272	0.0119629
BiologicalProcess	positive regulation of NF-kappaB transcription factor activity	4	15	50	18	1	-0.152587	0.163306	-0.0315115	0.644454	0.191843	1	0.56609
BiologicalProcess	postreplication repair	2	2	5	2	2	1.19115	0.185285	-0.297215	0.484112	2.92187	0.119509	0.00481552
BiologicalProcess	proteolysis	4	5	44	10	3	0.111228	-0.671491	0.10447	0.320482	1.55427	0.780566	0.0251331
BiologicalProcess	regulation of DNA repair	1	1	1	1	1	1.59661	0.59075	-0.80804	0.889577	3.32734	0.189237	0.0354665
BiologicalProcess	regulation of histone ubiquitination	1	0	0	1	1	2.69523	-	-	1.98819	4.42595	0.0675272	0.0119629
BiologicalProcess	toll-like receptor 10 signaling pathway	8	16	28	18	3	0.823423	0.510708	-0.328467	0.927317	1.57332	0.0220821	0.0239117
BiologicalProcess	toll-like receptor 2 signaling pathway	8	18	28	18	3	0.785683	0.59075	-0.366208	0.889577	1.53558	0.0271649	0.0263877
BiologicalProcess	toll-like receptor 5 signaling pathway	8	16	28	18	3	0.823423	0.510708	-0.328467	0.927317	1.57332	0.0220821	0.0239117
BiologicalProcess	toll-like receptor 9 signaling pathway	8	19	29	18	3	0.749315	0.60845	-0.367484	0.853209	1.49921	0.0525939	0.0289963
BiologicalProcess	toll-like receptor TLR1	8	16	28	18	3	0.823423	0.510708	-0.328467	0.927317	1.57332	0.0220821	0.0239117
BiologicalProcess	toll-like receptor TLR6	8	16	28	18	3	0.823423	0.510708	-0.328467	0.927317	1.57332	0.0220821	0.0239117
MolecularFunction	transmembrane receptor protein serine/threonine kinase activity	2	0	1	2	2	2.28976	-	-0.80804	1.58272	4.02048	0.0130382	0.000420456
BiologicalProcess	cartilage condensation	3	0	3	5	3	2.00208	-	-0.402575	1.80587	3.7328	0.00524327	3.20721e-05
BiologicalProcess	chondrocyte development	1	1	3	2	1	1.08579	0.0799247	-0.220254	1.0719	2.81651	0.295094	0.0584181
BiologicalProcess	endochondral bone morphogenesis	1	0	2	3	1	1.59661	-	-0.114893	1.98819	3.32734	0.189237	0.0354665
BiologicalProcess	eye development	1	1	9	4	1	0.29733	-0.708533	0.0899013	0.976588	2.02805	0.536846	0.124088
BiologicalProcess	limb morphogenesis	1	2	5	2	1	0.615784	0.303068	-0.179432	0.601895	2.34651	0.428586	0.0918387
BiologicalProcess	negative regulation of chondrocyte proliferation	1	0	1	2	1	2.00208	-	-0.402575	1.98819	3.7328	0.130504	0.0237845
BiologicalProcess	ovarian cumulus expansion	1	0	0	1	1	2.69523	-	-	1.98819	4.42595	0.0675272	0.0119629
BiologicalProcess	proteoglycan biosynthetic process	1	0	2	2	1	1.59661	-	-0.114893	1.58272	3.32734	0.189237	0.0354665
BiologicalProcess	retinal ganglion cell axon guidance	1	4	2	3	1	0.749315	1.12975	-0.962191	1.14089	2.48004	0.387157	0.0808307
CellularComponent	U1 snRNP	0	3	9	0	0	-	0.303068	0.00288995	-	-	1	1
BiologicalProcess	mRNA splice site selection	0	4	5	0	0	-	0.878432	-0.297215	-	-	1	1
BiologicalProcess	extracellular matrix organization	7	19	80	32	2	-0.0223034	-0.0296375	0.00915956	0.790486	0.455657	1	0.363165
BiologicalProcess	positive regulation of hematopoietic stem cell proliferation	1	1	1	1	0	1.59661	0.59075	-0.80804	0.889577	-	0.189237	1
CellularComponent	platelet alpha granule lumen	1	3	20	2	0	-0.482828	-0.390079	0.10825	-0.496717	-	1	1
MolecularFunction	growth factor binding	2	0	4	4	1	1.59661	-	-0.114893	1.58272	2.63419	0.0569046	0.069691
MolecularFunction	interleukin-1 binding	1	0	2	0	0	1.59661	-	-0.114893	-	-	0.189237	1
MolecularFunction	interleukin-8 binding	1	0	0	0	0	2.69523	-	-	-	-	0.0675272	1
MolecularFunction	serine-type endopeptidase inhibitor activity	2	2	23	8	1	0.0925358	-0.913327	0.130229	0.771794	1.13011	0.703823	0.277917
MolecularFunction	tumor necrosis factor binding	1	0	0	0	0	2.69523	-	-	-	-	0.0675272	1
BiologicalProcess	blood coagulation, intrinsic pathway	1	0	5	1	0	0.903466	-	0.10825	0.19643	-	0.342731	1
BiologicalProcess	extracellular matrix disassembly	3	5	30	13	2	0.156252	-0.338786	0.0541832	0.915552	1.48151	0.740776	0.0753205
BiologicalProcess	negative regulation of complement activation, lectin pathway	1	0	0	0	0	2.69523	-	-	-	-	0.0675272	1
BiologicalProcess	negative regulation of endopeptidase activity	2	2	26	7	1	-0.0128247	-1.01869	0.147471	0.532902	1.02475	1	0.303635
BiologicalProcess	platelet degranulation	1	7	35	8	0	-1.06597	-0.125927	0.08472	0.306431	-	0.364298	1
BiologicalProcess	stem cell differentiation	1	1	7	3	0	0.498001	-0.507862	0.0392576	0.889577	-	0.467221	1
CellularComponent	catalytic step 2 spliceosome	2	14	43	9	0	-0.689165	0.250882	-0.0257653	0.107876	-	0.434815	1
CellularComponent	Prp19 complex	0	3	1	1	0	-	1.40168	-1.09572	0.601895	-	1	1
MolecularFunction	WD40-repeat domain binding	0	1	0	0	0	-	1.68936	-	-	-	1	1
BiologicalProcess	mRNA splicing, via spliceosome	5	29	84	15	0	-0.466021	0.285974	-0.0492958	-0.0744452	-	0.353975	0.40555
BiologicalProcess	signal transduction involved in DNA damage checkpoint	0	2	0	1	0	-	1.68936	-	1.29504	-	1	1
MolecularFunction	cytokine activity	0	2	15	5	0	-	-0.450704	0.165409	0.764414	-	0.624503	1
BiologicalProcess	cell development	0	1	6	3	0	-	-0.256548	0.136421	1.14089	-	1	1
BiologicalProcess	female gamete generation	1	1	4	0	0	0.903466	-0.102397	-0.114893	-	-	0.342731	1
BiologicalProcess	oocyte growth	0	0	1	0	0	-	-	0.290572	-	-	1	1
BiologicalProcess	regulation of progesterone secretion	0	0	1	0	0	-	-	0.290572	-	-	1	1
MolecularFunction	guanyl-nucleotide exchange factor activity	2	4	26	7	0	-0.0773632	-0.390079	0.0829327	0.468363	-	1	1
MolecularFunction	Rho guanyl-nucleotide exchange factor activity	2	4	23	3	0	0.0210769	-0.291639	0.0587704	-0.280494	-	1	1
BiologicalProcess	apoptotic signaling pathway	5	10	43	13	1	0.24422	-0.0684953	-0.00867087	0.492696	0.365506	0.593154	0.50401
BiologicalProcess	regulation of blood coagulation	1	1	0	0	0	2.00208	0.996215	-	-	-	0.130504	1
CellularComponent	activin receptor complex	1	0	0	1	1	2.69523	-	-	1.98819	4.42595	0.0675272	0.0119629
MolecularFunction	activin receptor activity, type I	1	0	0	1	1	2.69523	-	-	1.98819	4.42595	0.0675272	0.0119629
MolecularFunction	peptide hormone binding	1	0	2	2	1	1.59661	-	-0.114893	1.58272	3.32734	0.189237	0.0354665
BiologicalProcess	acute inflammatory response	1	1	3	3	1	1.08579	0.0799247	-0.220254	1.47736	2.81651	0.295094	0.0584181
BiologicalProcess	atrial septum primum morphogenesis	1	0	1	1	1	2.00208	-	-0.402575	1.29504	3.7328	0.130504	0.0237845
BiologicalProcess	cardiac muscle cell fate commitment	1	0	2	2	1	1.59661	-	-0.114893	1.58272	3.32734	0.189237	0.0354665
BiologicalProcess	cellular response to glucocorticoid stimulus	1	2	4	3	1	0.749315	0.4366	-0.269044	1.14089	2.48004	0.387157	0.0808307
BiologicalProcess	determination of left/right symmetry	1	3	8	8	1	0.210319	0.303068	-0.114893	1.58272	1.94104	0.568176	0.134585
BiologicalProcess	embryonic heart tube morphogenesis	1	1	3	3	1	1.08579	0.0799247	-0.220254	1.47736	2.81651	0.295094	0.0584181
BiologicalProcess	endocardial cushion cell fate commitment	1	0	0	1	1	2.69523	-	-	1.98819	4.42595	0.0675272	0.0119629
BiologicalProcess	germ cell development	4	5	9	8	2	1.19115	0.408429	-0.402575	1.17726	2.22872	0.0294144	0.0190917
BiologicalProcess	mitral valve morphogenesis	1	0	1	1	1	2.00208	-	-0.402575	1.29504	3.7328	0.130504	0.0237845
BiologicalProcess	negative regulation of activin receptor signaling pathway	1	1	2	4	1	1.30893	0.303068	-0.402575	1.98819	3.03965	0.244012	0.0470105
BiologicalProcess	negative regulation of signal transduction	2	2	3	3	2	1.44246	0.4366	-0.556726	1.14089	3.17319	0.0761788	0.00285299
BiologicalProcess	neural crest cell migration	1	3	8	6	1	0.210319	0.303068	-0.114893	1.29504	1.94104	0.568176	0.134585
BiologicalProcess	patterning of blood vessels	1	0	9	8	1	0.39264	-	0.185212	1.76505	2.12336	0.503249	0.113466
BiologicalProcess	positive regulation of determination of dorsal identity	2	0	1	2	1	2.28976	-	-0.80804	1.58272	3.32734	0.0130382	0.0354665
BiologicalProcess	regulation of ossification	1	1	1	3	1	1.59661	0.59075	-0.80804	1.98819	3.32734	0.189237	0.0354665
BiologicalProcess	regulation of skeletal muscle tissue development	2	0	0	1	1	2.69523	-	-	1.29504	3.7328	0.00455	0.0237845
BiologicalProcess	smooth muscle cell differentiation	1	0	5	4	1	0.903466	-	0.10825	1.58272	2.63419	0.342731	0.069691
BiologicalProcess	urogenital system development	1	1	3	4	1	1.08579	0.0799247	-0.220254	1.76505	2.81651	0.295094	0.0584181
MolecularFunction	ubiquitin-ubiquitin ligase activity	1	2	6	5	0	0.498001	0.185285	-0.114893	1.4004	-	0.467221	1
MolecularFunction	MAP kinase kinase activity	2	4	10	5	1	0.615784	0.303068	-0.179432	0.825038	1.65336	0.294718	0.175344
MolecularFunction	NFAT protein binding	1	0	0	1	1	2.69523	-	-	1.98819	4.42595	0.0675272	0.0119629
BiologicalProcess	3'-UTR-mediated mRNA stabilization	1	1	5	3	1	0.749315	-0.256548	-0.0459002	1.14089	2.48004	0.387157	0.0808307
BiologicalProcess	activation of MAPK activity	4	11	35	16	1	0.169497	0.175235	-0.0661029	0.848755	0.513926	0.578676	0.453432
BiologicalProcess	cell morphogenesis	2	4	17	5	1	0.252878	-0.0598373	-0.0117089	0.462133	1.29045	0.666141	0.242164
BiologicalProcess	cellular response to vascular endothelial growth factor stimulus	3	1	6	5	1	1.49125	-0.613223	-0.220254	1.29504	2.12336	0.0256753	0.113466
BiologicalProcess	chondrocyte differentiation	2	1	11	6	1	0.749315	-0.949695	0.04941	1.14089	1.78689	0.243234	0.155207
BiologicalProcess	DNA damage checkpoint	3	3	5	3	1	1.39594	0.39008	-0.497885	0.688906	2.02805	0.0335713	0.124088
BiologicalProcess	fatty acid oxidation	1	2	4	3	1	0.749315	0.4366	-0.269044	1.14089	2.48004	0.387157	0.0808307
BiologicalProcess	lipopolysaccharide-mediated signaling pathway	2	4	6	4	1	0.903466	0.59075	-0.402575	0.889577	1.94104	0.192219	0.134585
BiologicalProcess	mitochondrion organization	5	8	35	15	4	0.433462	-0.102397	-0.0252809	0.825038	1.94104	0.255696	0.00247095
BiologicalProcess	myoblast differentiation involved in skeletal muscle regeneration	1	0	0	1	1	2.69523	-	-	1.98819	4.42595	0.0675272	0.0119629
BiologicalProcess	organelle organization	17	31	92	28	6	0.586796	0.181707	-0.129282	0.378751	1.27607	0.0160198	0.00634994
BiologicalProcess	osteoclast differentiation	1	0	7	4	1	0.615784	-	0.157041	1.29504	2.34651	0.428586	0.0918387
BiologicalProcess	p38MAPK cascade	1	0	0	1	1	2.69523	-	-	1.98819	4.42595	0.0675272	0.0119629
BiologicalProcess	positive regulation of brown fat cell differentiation	1	0	2	3	1	1.59661	-	-0.114893	1.98819	3.32734	0.189237	0.0354665
BiologicalProcess	positive regulation of erythrocyte differentiation	2	1	10	5	1	0.823423	-0.875587	0.0282078	1.03268	1.861	0.217595	0.144957
BiologicalProcess	positive regulation of myoblast differentiation	1	3	9	5	1	0.130276	0.223026	-0.0771528	1.03268	1.861	0.597391	0.144957
BiologicalProcess	positive regulation of myoblast fusion	1	1	4	3	1	0.903466	-0.102397	-0.114893	1.29504	2.63419	0.342731	0.069691
BiologicalProcess	positive regulation of myotube differentiation	2	1	1	4	2	2.00208	0.303068	-1.09572	1.98819	3.7328	0.0249143	0.000834385
BiologicalProcess	positive regulation of protein import into nucleus	2	2	5	4	2	1.19115	0.185285	-0.297215	1.17726	2.92187	0.119509	0.00481552
BiologicalProcess	regulation of sequence-specific DNA binding transcription factor activity	5	4	7	8	2	1.53207	0.303068	-0.536107	1.29504	2.34651	0.00321278	0.0152062
BiologicalProcess	response to muramyl dipeptide	1	2	4	5	1	0.749315	0.4366	-0.269044	1.65172	2.48004	0.387157	0.0808307
BiologicalProcess	stress-activated MAPK cascade	7	12	23	14	2	0.903466	0.4366	-0.311603	0.889577	1.38143	0.0209774	0.08951
BiologicalProcess	striated muscle cell differentiation	3	2	6	5	2	1.39594	-0.0153855	-0.315564	1.19973	2.7212	0.0335713	0.00724393
BiologicalProcess	transmembrane receptor protein serine/threonine kinase signaling pathway	1	0	2	2	1	1.59661	-	-0.114893	1.58272	3.32734	0.189237	0.0354665
MolecularFunction	protein tyrosine kinase activator activity	1	0	4	2	1	1.08579	-	0.0674285	1.0719	2.81651	0.295094	0.0584181
BiologicalProcess	cranial nerve development	1	0	0	1	1	2.69523	-	-	1.98819	4.42595	0.0675272	0.0119629
BiologicalProcess	endocardial cushion development	1	0	4	3	1	1.08579	-	0.0674285	1.47736	2.81651	0.295094	0.0584181
BiologicalProcess	negative regulation of cell adhesion	3	3	7	3	1	1.22889	0.223026	-0.328467	0.521852	1.861	0.0526506	0.144957
BiologicalProcess	negative regulation of secretion	1	0	0	1	1	2.69523	-	-	1.98819	4.42595	0.0675272	0.0119629
BiologicalProcess	Schwann cell differentiation	1	0	4	3	1	1.08579	-	0.0674285	1.47736	2.81651	0.295094	0.0584181
MolecularFunction	core promoter binding	3	5	21	8	0	0.426542	-0.0684953	-0.0322014	0.700335	-	0.442499	1
BiologicalProcess	activation of MAPKKK activity	1	1	3	1	0	1.08579	0.0799247	-0.220254	0.378751	-	0.295094	1
BiologicalProcess	centrosome cycle	0	0	3	0	0	-	-	0.290572	-	-	1	1
BiologicalProcess	positive regulation of p38MAPK cascade	1	1	3	1	0	1.08579	0.0799247	-0.220254	0.378751	-	0.295094	1
MolecularFunction	methyltransferase activity	0	4	11	3	0	-	0.367607	-0.0195829	0.378751	-	0.618949	1
MolecularFunction	phosphoribosylamine-glycine ligase activity	0	1	0	0	0	-	1.68936	-	-	-	1	1
MolecularFunction	phosphoribosylformylglycinamidine cyclo-ligase activity	0	1	0	0	0	-	1.68936	-	-	-	1	1
MolecularFunction	phosphoribosylglycinamide formyltransferase activity	0	1	0	0	0	-	1.68936	-	-	-	1	1
BiologicalProcess	de novo' IMP biosynthetic process	0	1	2	0	0	-	0.59075	-0.114893	-	-	1	1
BiologicalProcess	glycine metabolic process	0	2	1	1	0	-	1.2839	-0.80804	0.889577	-	1	1
BiologicalProcess	purine nucleobase biosynthetic process	0	2	1	0	0	-	1.2839	-0.80804	-	-	1	1
BiologicalProcess	purine nucleobase metabolic process	0	1	8	1	0	-	-0.507862	0.172789	-0.209035	-	1	1
BiologicalProcess	purine ribonucleoside monophosphate biosynthetic process	0	1	4	1	0	-	0.0799247	0.0674285	0.378751	-	1	1
BiologicalProcess	response to inorganic substance	0	1	2	0	0	-	0.59075	-0.114893	-	-	1	1
BiologicalProcess	response to organic substance	3	3	8	5	2	1.15478	0.148918	-0.269044	0.95857	2.48004	0.0637597	0.0117107
BiologicalProcess	tetrahydrofolate biosynthetic process	0	1	1	0	0	-	0.996215	-0.402575	-	-	1	1
CellularComponent	small-subunit processome	0	3	10	0	0	-	0.223026	0.0282078	-	-	1	1
BiologicalProcess	maturation of SSU-rRNA	0	2	3	0	0	-	0.773072	-0.220254	-	-	1	1
CellularComponent	mRNA cleavage factor complex	1	1	1	0	0	1.59661	0.59075	-0.80804	-	-	0.189237	1
CellularComponent	paraspeckles	1	1	4	0	0	0.903466	-0.102397	-0.114893	-	-	0.342731	1
MolecularFunction	AU-rich element binding	2	1	6	0	0	1.19115	-0.507862	-0.114893	-	-	0.119509	1
MolecularFunction	histone deacetylase binding	3	6	30	15	1	0.130276	-0.18244	0.0282078	1.03268	0.762387	0.745239	0.375486
MolecularFunction	hydrolase activity	1	6	12	1	0	-0.249213	0.536683	-0.16896	-0.95625	-	1	1
BiologicalProcess	mRNA 3'-end processing	1	8	20	3	0	-0.67207	0.401508	-0.0809915	-0.280494	-	0.719022	1
BiologicalProcess	mRNA polyadenylation	2	2	7	1	1	0.990477	-0.0153855	-0.161413	-0.409706	2.02805	0.167278	0.124088
BiologicalProcess	termination of RNA polymerase II transcription	1	8	21	3	0	-0.705972	0.367607	-0.0661029	-0.314396	-	0.719279	1
CellularComponent	cis-Golgi network	1	2	11	1	0	0.0561682	-0.256548	0.04941	-0.650868	-	1	1
CellularComponent	ER to Golgi transport vesicle	1	1	4	0	0	0.903466	-0.102397	-0.114893	-	-	0.342731	1
CellularComponent	Golgi cisterna membrane	3	1	17	2	0	0.749315	-1.35516	0.0792629	-0.363186	-	0.165448	1
MolecularFunction	GTP cyclohydrolase I activity	0	1	1	0	0	-	0.996215	-0.402575	-	-	1	1
BiologicalProcess	7,8-dihydroneopterin 3'-triphosphate biosynthetic process	0	1	1	0	0	-	0.996215	-0.402575	-	-	1	1
MolecularFunction	catalytic activity	0	5	12	1	0	-	0.465587	-0.0577347	-0.845024	-	0.624503	1
MolecularFunction	enzyme activator activity	1	10	8	3	0	-0.249213	1.04751	-0.574425	0.142363	-	1	1
MolecularFunction	kinase activator activity	0	2	1	2	0	-	1.2839	-0.80804	1.58272	-	1	1
BiologicalProcess	heart morphogenesis	1	3	9	9	0	0.130276	0.223026	-0.0771528	1.62046	-	0.597391	1
BiologicalProcess	JNK cascade	4	11	20	7	0	0.526172	0.53191	-0.269044	0.378751	-	0.294435	1
CellularComponent	early endosome membrane	5	6	30	5	0	0.591091	-0.23245	-0.0218027	-0.115945	-	0.196416	1
MolecularFunction	4-alpha-hydroxytetrahydrobiopterin dehydratase activity	2	0	0	0	0	2.69523	-	-	-	-	0.00455	1
MolecularFunction	phenylalanine 4-monooxygenase activity	2	0	0	0	0	2.69523	-	-	-	-	0.00455	1
BiologicalProcess	cellular nitrogen compound metabolic process	5	19	54	11	0	-0.0520454	0.277093	-0.0771528	0.0293757	-	1	1
BiologicalProcess	L-phenylalanine catabolic process	1	0	1	0	0	2.00208	-	-0.402575	-	-	0.130504	1
BiologicalProcess	regulation of protein homodimerization activity	1	0	2	0	0	1.59661	-	-0.114893	-	-	0.189237	1
BiologicalProcess	tetrahydrobiopterin biosynthetic process	2	0	2	1	0	2.00208	-	-0.402575	0.601895	-	0.0249143	1
CellularComponent	basement membrane	1	2	22	11	1	-0.52365	-0.836366	0.162739	1.16721	1.20707	1	0.260254
MolecularFunction	alpha-2A adrenergic receptor binding	0	1	2	1	0	-	0.59075	-0.114893	0.889577	-	1	1
MolecularFunction	alpha-2B adrenergic receptor binding	0	0	1	0	0	-	-	0.290572	-	-	1	1
MolecularFunction	alpha-2C adrenergic receptor binding	0	0	1	0	0	-	-	0.290572	-	-	1	1
MolecularFunction	transition metal ion binding	0	1	3	1	0	-	0.303068	0.00288995	0.601895	-	1	1
BiologicalProcess	adenylate cyclase-inhibiting G-protein coupled receptor signaling pathway	0	2	9	2	0	-	-0.0153855	0.0899013	0.283441	-	1	1
BiologicalProcess	cellular response to norepinephrine stimulus	0	0	1	0	0	-	-	0.290572	-	-	1	1
BiologicalProcess	negative regulation of cAMP biosynthetic process	0	0	3	2	0	-	-	0.290572	1.58272	-	1	1
BiologicalProcess	regulation of translation	4	9	30	8	2	0.32032	0.125387	-0.0694307	0.306431	1.3579	0.532725	0.0931734
MolecularFunction	neutral amino acid transmembrane transporter activity	0	0	4	0	0	-	-	0.290572	-	-	1	1
MolecularFunction	sodium	0	0	17	5	0	-	-	0.290572	0.764414	-	0.624503	1
BiologicalProcess	amino acid transmembrane transport	0	1	3	0	0	-	0.303068	0.00288995	-	-	1	1
BiologicalProcess	amino acid transport	0	0	7	0	0	-	-	0.290572	-	-	1	1
BiologicalProcess	neurotransmitter uptake	0	2	1	2	0	-	1.2839	-0.80804	1.58272	-	1	1
BiologicalProcess	neutral amino acid transport	0	0	4	0	0	-	-	0.290572	-	-	1	1
BiologicalProcess	organic acid transmembrane transport	0	0	1	0	0	-	-	0.290572	-	-	1	1
MolecularFunction	thyroid hormone binding	1	2	1	1	1	1.30893	0.996215	-1.09572	0.601895	3.03965	0.244012	0.0470105
BiologicalProcess	phototransduction, visible light	0	4	23	7	0	-	-0.22018	0.130229	0.638262	-	0.255984	1
BiologicalProcess	retinoid metabolic process	0	1	15	4	0	-	-1.08323	0.226033	0.601895	-	0.620993	1
BiologicalProcess	retinol metabolic process	0	1	3	1	0	-	0.303068	0.00288995	0.601895	-	1	1
BiologicalProcess	thyroid hormone transport	0	1	1	0	0	-	0.996215	-0.402575	-	-	1	1
MolecularFunction	ATPase binding	3	7	14	3	0	0.615784	0.457219	-0.248424	-0.0912523	-	0.218131	1
MolecularFunction	sequence-specific transcription regulatory region DNA binding RNA polymerase II transcription factor recruiting transcription factor activity	1	0	0	0	0	2.69523	-	-	-	-	0.0675272	1
BiologicalProcess	cellular lipid metabolic process	7	12	37	17	4	0.615784	0.148918	-0.123862	0.796051	1.78689	0.100636	0.00434034
BiologicalProcess	cholesterol homeostasis	3	4	19	5	0	0.535741	-0.18244	-0.0230855	0.339531	-	0.254934	1
BiologicalProcess	negative regulation of cholesterol storage	1	2	1	1	0	1.30893	0.996215	-1.09572	0.601895	-	0.244012	1
BiologicalProcess	negative regulation of interferon-gamma-mediated signaling pathway	1	1	2	2	0	1.30893	0.303068	-0.402575	1.29504	-	0.244012	1
BiologicalProcess	negative regulation of lipid transport	1	0	1	0	0	2.00208	-	-0.402575	-	-	0.130504	1
BiologicalProcess	negative regulation of macrophage derived foam cell differentiation	1	2	4	2	0	0.749315	0.4366	-0.269044	0.735426	-	0.387157	1
BiologicalProcess	negative regulation of pinocytosis	1	0	1	0	0	2.00208	-	-0.402575	-	-	0.130504	1
BiologicalProcess	positive regulation of cellular protein metabolic process	2	2	4	4	1	1.30893	0.303068	-0.402575	1.29504	2.34651	0.0971525	0.0918387
BiologicalProcess	positive regulation of cholesterol efflux	1	0	4	2	0	1.08579	-	0.0674285	1.0719	-	0.295094	1
BiologicalProcess	positive regulation of cholesterol transport	1	0	2	0	0	1.59661	-	-0.114893	-	-	0.189237	1
BiologicalProcess	positive regulation of fatty acid biosynthetic process	1	0	4	1	0	1.08579	-	0.0674285	0.378751	-	0.295094	1
BiologicalProcess	positive regulation of high-density lipoprotein particle assembly	1	0	0	0	0	2.69523	-	-	-	-	0.0675272	1
BiologicalProcess	positive regulation of lipid storage	1	2	1	0	0	1.30893	0.996215	-1.09572	-	-	0.244012	1
BiologicalProcess	positive regulation of lipoprotein lipase activity	1	0	3	1	0	1.30893	-	0.00288995	0.601895	-	0.244012	1
BiologicalProcess	positive regulation of pancreatic juice secretion	1	0	0	0	0	2.69523	-	-	-	-	0.0675272	1
BiologicalProcess	positive regulation of secretion of lysosomal enzymes	1	0	0	0	0	2.69523	-	-	-	-	0.0675272	1
BiologicalProcess	positive regulation of triglyceride biosynthetic process	1	0	2	0	0	1.59661	-	-0.114893	-	-	0.189237	1
BiologicalProcess	regulation of cholesterol homeostasis	2	0	3	1	1	1.77893	-	-0.220254	0.378751	2.81651	0.0396841	0.0584181
BiologicalProcess	retinoic acid receptor signaling pathway	1	2	5	3	0	0.615784	0.303068	-0.179432	1.00736	-	0.428586	1
CellularComponent	kinesin complex	2	5	21	7	1	0.0561682	-0.033404	0.00288995	0.601895	1.09374	0.713634	0.286592
MolecularFunction	MHC class II protein complex binding	1	1	8	2	1	0.39264	-0.613223	0.0674285	0.378751	2.12336	0.503249	0.113466
MolecularFunction	potassium channel regulator activity	1	1	10	2	1	0.210319	-0.795544	0.10825	0.19643	1.94104	0.568176	0.134585
BiologicalProcess	membrane repolarization during cardiac muscle cell action potential	1	0	4	3	1	1.08579	-	0.0674285	1.47736	2.81651	0.295094	0.0584181
BiologicalProcess	negative regulation of peptidyl-serine dephosphorylation	1	0	0	1	1	2.69523	-	-	1.98819	4.42595	0.0675272	0.0119629
BiologicalProcess	protein targeting	2	4	21	4	1	0.0925358	-0.22018	0.0392576	0.0786467	1.13011	0.703823	0.277917
BiologicalProcess	regulation of cysteine-type endopeptidase activity involved in apoptotic process	1	2	5	4	1	0.615784	0.303068	-0.179432	1.29504	2.34651	0.428586	0.0918387
BiologicalProcess	regulation of heart rate by cardiac conduction	2	2	8	9	2	0.903466	-0.102397	-0.114893	1.70051	2.63419	0.192219	0.00862572
BiologicalProcess	regulation of heart rate by hormone	1	0	1	2	1	2.00208	-	-0.402575	1.98819	3.7328	0.130504	0.0237845
BiologicalProcess	regulation of membrane repolarization	1	1	6	3	1	0.615784	-0.390079	0.00288995	1.00736	2.34651	0.428586	0.0918387
BiologicalProcess	regulation of potassium ion transmembrane transporter activity	1	1	3	2	1	1.08579	0.0799247	-0.220254	1.0719	2.81651	0.295094	0.0584181
BiologicalProcess	developmental cell growth	1	0	2	0	0	1.59661	-	-0.114893	-	-	0.189237	1
BiologicalProcess	hematopoietic stem cell proliferation	1	0	2	0	0	1.59661	-	-0.114893	-	-	0.189237	1
CellularComponent	cytoplasmic side of plasma membrane	3	5	19	7	1	0.498001	0.00296362	-0.0608259	0.638262	1.13011	0.424466	0.277917
MolecularFunction	calmodulin binding	3	3	21	4	1	0.498001	-0.507862	0.0392576	0.0786467	1.13011	0.424466	0.277917
MolecularFunction	GTPase activator activity	2	8	49	6	0	-0.689165	-0.308733	0.104855	-0.297589	-	0.434815	1
BiologicalProcess	brown fat cell differentiation	1	3	4	5	0	0.615784	0.708533	-0.402575	1.51819	-	0.428586	1
BiologicalProcess	negative regulation of cAMP-mediated signaling	2	2	1	0	0	1.77893	0.773072	-1.31887	-	-	0.0396841	1
BiologicalProcess	negative regulation of G-protein coupled receptor protein signaling pathway	1	0	3	0	0	1.30893	-	0.00288995	-	-	0.244012	1
BiologicalProcess	negative regulation of phospholipase activity	1	0	0	0	0	2.69523	-	-	-	-	0.0675272	1
BiologicalProcess	positive regulation of cardiac muscle contraction	1	0	2	0	0	1.59661	-	-0.114893	-	-	0.189237	1
BiologicalProcess	regulation of adrenergic receptor signaling pathway	1	0	0	0	0	2.69523	-	-	-	-	0.0675272	1
BiologicalProcess	regulation of G-protein coupled receptor protein signaling pathway	1	3	11	3	0	-0.0128247	0.0799247	-0.0195829	0.378751	-	1	1
BiologicalProcess	relaxation of cardiac muscle	1	0	2	1	0	1.59661	-	-0.114893	0.889577	-	0.189237	1
BiologicalProcess	relaxation of vascular smooth muscle	1	0	1	0	0	2.00208	-	-0.402575	-	-	0.130504	1
BiologicalProcess	termination of G-protein coupled receptor signaling pathway	1	1	12	4	0	0.0561682	-0.949695	0.136421	0.735426	-	1	1
CellularComponent	vesicle	1	12	55	9	0	-1.52428	-0.0452385	0.0783975	-0.0340939	-	0.0881968	1
MolecularFunction	extracellular matrix structural constituent	0	3	14	5	0	-	-0.0452385	0.096416	0.764414	-	0.624503	1
MolecularFunction	diphosphoinositol-polyphosphate diphosphatase activity	1	0	1	0	0	2.00208	-	-0.402575	-	-	0.130504	1
MolecularFunction	inositol diphosphate tetrakisphosphate diphosphatase activity	1	0	1	0	0	2.00208	-	-0.402575	-	-	0.130504	1
MolecularFunction	inositol-1,5-bisdiphosphate-2,3,4,6-tetrakisphosphate 1-diphosphatase activity	1	0	1	0	0	2.00208	-	-0.402575	-	-	0.130504	1
MolecularFunction	inositol-1,5-bisdiphosphate-2,3,4,6-tetrakisphosphate 5-diphosphatase activity	1	0	1	0	0	2.00208	-	-0.402575	-	-	0.130504	1
MolecularFunction	inositol-1-diphosphate-2,3,4,5,6-pentakisphosphate diphosphatase activity	1	0	1	0	0	2.00208	-	-0.402575	-	-	0.130504	1
MolecularFunction	inositol-3,5-bisdiphosphate-2,3,4,6-tetrakisphosphate 5-diphosphatase activity	1	0	1	0	0	2.00208	-	-0.402575	-	-	0.130504	1
MolecularFunction	inositol-3-diphosphate-1,2,4,5,6-pentakisphosphate diphosphatase activity	1	0	1	0	0	2.00208	-	-0.402575	-	-	0.130504	1
MolecularFunction	inositol-5-diphosphate-1,2,3,4,6-pentakisphosphate diphosphatase activity	1	0	1	0	0	2.00208	-	-0.402575	-	-	0.130504	1
BiologicalProcess	diadenosine polyphosphate catabolic process	1	0	0	0	0	2.69523	-	-	-	-	0.0675272	1
BiologicalProcess	diphosphoinositol polyphosphate catabolic process	1	0	0	0	0	2.69523	-	-	-	-	0.0675272	1
MolecularFunction	8-hydroxy-dADP phosphatase activity	0	1	0	0	0	-	1.68936	-	-	-	1	1
MolecularFunction	8-oxo-dGDP phosphatase activity	0	1	0	0	0	-	1.68936	-	-	-	1	1
MolecularFunction	8-oxo-GDP phosphatase activity	0	1	0	0	0	-	1.68936	-	-	-	1	1
BiologicalProcess	dADP catabolic process	0	1	0	0	0	-	1.68936	-	-	-	1	1
BiologicalProcess	dGDP catabolic process	0	1	0	0	0	-	1.68936	-	-	-	1	1
BiologicalProcess	GDP catabolic process	0	1	0	0	0	-	1.68936	-	-	-	1	1
BiologicalProcess	nucleobase-containing small molecule catabolic process	0	1	2	0	0	-	0.59075	-0.114893	-	-	1	1
CellularComponent	eukaryotic translation initiation factor 3 complex	1	3	10	1	1	0.0561682	0.148918	-0.0459002	-0.650868	1.78689	1	0.155207
CellularComponent	synaptic vesicle	5	5	27	8	1	0.693746	-0.312117	-0.024509	0.456713	0.815031	0.100896	0.36018
MolecularFunction	metallopeptidase activity	1	3	13	4	1	-0.137988	-0.0452385	0.022308	0.54127	1.59274	1	0.185234
MolecularFunction	translation initiation factor activity	1	11	25	4	1	-0.915692	0.47634	-0.10147	-0.236434	0.815031	0.513844	0.36018
MolecularFunction	ubiquitin-specific protease activity	4	4	24	6	2	0.615784	-0.390079	0.00288995	0.314213	1.65336	0.166686	0.0556119
BiologicalProcess	exosomal secretion	1	0	2	1	1	1.59661	-	-0.114893	0.889577	3.32734	0.189237	0.0354665
BiologicalProcess	protein deneddylation	1	1	1	1	1	1.59661	0.59075	-0.80804	0.889577	3.32734	0.189237	0.0354665
BiologicalProcess	protein deubiquitination	2	3	14	4	2	0.443934	-0.156464	-0.0148096	0.430045	2.17466	0.370728	0.0211744
BiologicalProcess	regulation of JNK cascade	3	2	4	3	1	1.59661	0.185285	-0.520358	0.889577	2.22872	0.0189038	0.102717
BiologicalProcess	translational initiation	4	20	63	4	1	-0.384388	0.219187	-0.0322014	-1.09142	-0.039959	0.523633	1
CellularComponent	autophagic vacuole membrane	2	1	5	0	0	1.30893	-0.390079	-0.179432	-	-	0.0971525	1
CellularComponent	axoneme	2	3	8	1	0	0.823423	0.223026	-0.194936	-0.57676	-	0.217595	1
CellularComponent	endomembrane system	4	6	21	4	0	0.647533	0.0471348	-0.0988927	-0.0595036	-	0.153486	1
CellularComponent	extrinsic component of membrane	4	6	24	3	0	0.555159	-0.0452385	-0.0577347	-0.439559	-	0.286436	1
CellularComponent	organelle membrane	1	0	2	0	0	1.59661	-	-0.114893	-	-	0.189237	1
CellularComponent	pre-autophagosomal structure	2	4	8	2	0	0.749315	0.4366	-0.269044	0.0422791	-	0.243234	1
MolecularFunction	GABA receptor binding	2	2	3	1	0	1.44246	0.4366	-0.556726	0.0422791	-	0.0761788	1
BiologicalProcess	autophagic vacuole assembly	5	2	14	4	1	1.26014	-0.662013	-0.114893	0.329961	1.38143	0.011313	0.223638
BiologicalProcess	cellular response to nitrogen starvation	2	0	6	1	0	1.30893	-	0.00288995	-0.0912523	-	0.0971525	1
BiologicalProcess	mitochondrion degradation	2	2	11	2	0	0.680322	-0.32554	-0.0195829	-0.0267138	-	0.268986	1
BiologicalProcess	nucleophagy	2	1	7	1	0	1.08579	-0.613223	-0.0661029	-0.314396	-	0.142968	1
BiologicalProcess	regulation of mitochondrion degradation	1	1	5	0	0	0.749315	-0.256548	-0.0459002	-	-	0.387157	1
CellularComponent	sperm fibrous sheath	1	2	2	0	0	1.08579	0.773072	-0.625719	-	-	0.295094	1
CellularComponent	sperm principal piece	1	2	3	0	0	0.903466	0.59075	-0.402575	-	-	0.342731	1
MolecularFunction	glyceraldehyde-3-phosphate dehydrogenase (NAD+) (phosphorylating) activity	1	0	1	0	0	2.00208	-	-0.402575	-	-	0.130504	1
MolecularFunction	NAD binding	2	4	10	4	1	0.615784	0.303068	-0.179432	0.601895	1.65336	0.294718	0.175344
MolecularFunction	NADP binding	1	4	3	0	0	0.615784	0.996215	-0.690257	-	-	0.428586	1
BiologicalProcess	gluconeogenesis	4	4	18	5	1	0.823423	-0.18244	-0.0771528	0.339531	1.16785	0.0943609	0.269138
BiologicalProcess	glycolytic process	2	2	20	5	0	0.210319	-0.795544	0.10825	0.419573	-	0.675181	1
BiologicalProcess	positive regulation of glycolytic process	1	2	6	3	0	0.498001	0.185285	-0.114893	0.889577	-	0.467221	1
MolecularFunction	protein kinase C binding	1	3	14	4	0	-0.195146	-0.102397	0.0392576	0.484112	-	1	1
MolecularFunction	protein kinase C inhibitor activity	0	2	1	1	0	-	1.2839	-0.80804	0.889577	-	1	1
BiologicalProcess	regulation of neuron differentiation	1	4	8	4	1	0.130276	0.510708	-0.194936	0.809534	1.861	0.597391	0.144957
BiologicalProcess	regulation of signal transduction	0	6	10	2	0	-	0.708533	-0.179432	-0.0912523	-	0.620993	1
MolecularFunction	small GTPase regulator activity	0	6	12	3	0	-	0.59075	-0.114893	0.19643	-	0.629272	1
BiologicalProcess	actin cytoskeleton reorganization	3	7	13	4	0	0.658344	0.499779	-0.279973	0.238989	-	0.200169	1
BiologicalProcess	activation of JNKK activity	0	2	1	0	0	-	1.2839	-0.80804	-	-	1	1
BiologicalProcess	microvillus assembly	1	1	2	1	0	1.30893	0.303068	-0.402575	0.601895	-	0.244012	1
BiologicalProcess	protein localization to plasma membrane	4	1	14	2	0	1.13708	-1.25508	-0.0148096	-0.263103	-	0.0353307	1
BiologicalProcess	regulation of dendrite morphogenesis	2	2	2	1	0	1.59661	0.59075	-0.80804	0.19643	-	0.0569046	1
CellularComponent	aggresome	1	3	13	1	0	-0.137988	-0.0452385	0.022308	-0.845024	-	1	1
MolecularFunction	ARF GTPase activator activity	0	2	11	0	0	-	-0.18244	0.123518	-	-	1	1
BiologicalProcess	regulation of ARF GTPase activity	0	2	11	0	0	-	-0.18244	0.123518	-	-	1	1
MolecularFunction	PDZ domain binding	2	0	19	8	1	0.34385	-	0.190489	1.02311	1.38143	0.649371	0.223638
CellularComponent	proteasome complex	4	14	30	9	1	0.210319	0.457219	-0.179432	0.314213	0.554748	0.563697	0.440012
MolecularFunction	kinase binding	1	6	16	6	0	-0.440269	0.345628	-0.0723335	0.644454	-	1	1
BiologicalProcess	regulation of oxidative stress-induced intrinsic apoptotic signaling pathway	0	1	2	0	0	-	0.59075	-0.114893	-	-	1	1
BiologicalProcess	cellular response to growth factor stimulus	0	6	16	10	0	-	0.39008	-0.0278817	1.19973	-	0.396801	1
BiologicalProcess	establishment of mitochondrion localization	0	1	1	0	0	-	0.996215	-0.402575	-	-	1	1
CellularComponent	exosome (RNase complex)	5	2	6	0	0	1.73971	-0.18244	-0.482618	-	-	0.00112114	1
CellularComponent	nuclear exosome (RNase complex)	1	1	5	0	0	0.749315	-0.256548	-0.0459002	-	-	0.387157	1
CellularComponent	transcriptionally active chromatin	3	1	8	2	0	1.30893	-0.795544	-0.114893	0.19643	-	0.0425736	1
MolecularFunction	exoribonuclease activity	1	1	0	0	0	2.00208	0.996215	-	-	-	0.130504	1
BiologicalProcess	CUT catabolic process	1	1	2	0	0	1.30893	0.303068	-0.402575	-	-	0.244012	1
BiologicalProcess	dosage compensation by inactivation of X chromosome	2	0	2	0	0	2.00208	-	-0.402575	-	-	0.0249143	1
BiologicalProcess	histone mRNA catabolic process	5	1	1	0	0	2.35875	-0.256548	-1.65534	-	-	2.57295e-05	1
BiologicalProcess	maturation of 5.8S rRNA	3	0	3	0	0	2.00208	-	-0.402575	-	-	0.00524327	1
BiologicalProcess	nuclear mRNA surveillance	3	1	2	0	0	2.00208	-0.102397	-0.80804	-	-	0.00524327	1
BiologicalProcess	nuclear polyadenylation-dependent rRNA catabolic process	1	0	3	0	0	1.30893	-	0.00288995	-	-	0.244012	1
BiologicalProcess	nuclear retention of unspliced pre-mRNA at the site of transcription	1	0	0	0	0	2.69523	-	-	-	-	0.0675272	1
BiologicalProcess	nuclear-transcribed mRNA catabolic process	4	0	3	0	0	2.13561	-	-0.556726	-	-	0.000609196	1
BiologicalProcess	nuclear-transcribed mRNA catabolic process, nonsense-mediated decay	8	18	57	6	2	0.355826	0.160894	-0.0852173	-0.638892	0.700256	0.269783	0.261563
BiologicalProcess	RNA phosphodiester bond hydrolysis, exonucleolytic	4	5	6	0	0	1.37347	0.59075	-0.625719	-	-	0.0154015	1
CellularComponent	glycogen granule	1	0	5	2	0	0.903466	-	0.10825	0.889577	-	0.342731	1
CellularComponent	MLL5-L complex	1	2	2	2	0	1.08579	0.773072	-0.625719	1.0719	-	0.295094	1
CellularComponent	perikaryon	3	4	17	10	0	0.615784	-0.102397	-0.0542685	1.11272	-	0.218131	1
CellularComponent	PTW/PP1 phosphatase complex	1	1	5	3	0	0.749315	-0.256548	-0.0459002	1.14089	-	0.387157	1
MolecularFunction	phosphatase activity	3	4	9	4	1	1.02125	0.303068	-0.284792	0.601895	1.65336	0.0888611	0.175344
MolecularFunction	protein serine/threonine phosphatase activity	2	5	19	11	1	0.130276	0.0407039	-0.0230855	1.12799	1.16785	0.6941	0.269138
MolecularFunction	ribonucleoprotein complex binding	2	1	5	0	0	1.30893	-0.390079	-0.179432	-	-	0.0971525	1
BiologicalProcess	branching morphogenesis of an epithelial tube	2	1	8	7	0	0.990477	-0.708533	-0.0278817	1.5362	-	0.167278	1
BiologicalProcess	circadian regulation of gene expression	3	8	17	8	1	0.461633	0.4366	-0.208419	0.735426	1.09374	0.433095	0.286592
BiologicalProcess	positive regulation of extrinsic apoptotic signaling pathway in absence of ligand	1	1	3	2	0	1.08579	0.0799247	-0.220254	1.0719	-	0.295094	1
BiologicalProcess	protein dephosphorylation	3	9	49	11	2	-0.317036	-0.224287	0.0715185	0.275211	1.00822	0.797345	0.165139
BiologicalProcess	regulation of circadian rhythm	6	9	17	6	1	1.02125	0.420851	-0.341951	0.314213	0.960213	0.0184662	0.320276
BiologicalProcess	regulation of glycogen biosynthetic process	2	0	5	4	1	1.44246	-	-0.0459002	1.42857	2.48004	0.0761788	0.0808307
BiologicalProcess	regulation of glycogen catabolic process	1	0	3	1	0	1.30893	-	0.00288995	0.601895	-	0.244012	1
BiologicalProcess	triglyceride catabolic process	1	2	7	3	0	0.39264	0.0799247	-0.0661029	0.784216	-	0.503249	1
MolecularFunction	SUMO ligase activity	0	1	2	1	0	-	0.59075	-0.114893	0.889577	-	1	1
MolecularFunction	SUMO transferase activity	0	1	5	1	0	-	-0.102397	0.10825	0.19643	-	1	1
BiologicalProcess	negative regulation of NF-kappaB transcription factor activity	1	8	27	9	1	-0.888293	0.185285	0.00288995	0.601895	0.84243	0.513278	0.352389
BiologicalProcess	positive regulation of keratinocyte apoptotic process	0	0	1	1	0	-	-	0.290572	1.98819	-	1	1
BiologicalProcess	positive regulation of protein sumoylation	1	0	8	3	0	0.498001	-	0.172789	0.889577	-	0.467221	1
CellularComponent	clathrin-coated endocytic vesicle membrane	2	1	9	1	0	0.903466	-0.795544	0.00288995	-0.496717	-	0.192219	1
BiologicalProcess	antigen processing and presentation of exogenous peptide antigen via MHC class II	5	9	41	11	0	0.29733	-0.120746	-0.0031891	0.378751	-	0.418626	1
BiologicalProcess	post-Golgi vesicle-mediated transport	2	7	19	5	0	0.0561682	0.303068	-0.0971935	0.265423	-	0.713634	1
BiologicalProcess	regulation of receptor internalization	1	0	2	1	0	1.59661	-	-0.114893	0.889577	-	0.189237	1
BiologicalProcess	synaptic vesicle endocytosis	2	2	6	2	0	1.08579	0.0799247	-0.220254	0.378751	-	0.142968	1
CellularComponent	podosome	1	5	6	3	1	0.210319	0.813894	-0.402575	0.601895	1.94104	0.568176	0.134585
MolecularFunction	non-membrane spanning protein tyrosine phosphatase activity	1	1	4	2	1	0.903466	-0.102397	-0.114893	0.889577	2.63419	0.342731	0.069691
BiologicalProcess	peptidyl-tyrosine dephosphorylation	2	3	33	6	2	-0.249213	-0.849611	0.149493	0.142363	1.48151	1	0.0753205
MolecularFunction	cyclin-dependent protein serine/threonine kinase activity	0	3	16	3	0	-	-0.156464	0.118722	0.142363	-	0.635114	1
MolecularFunction	cyclin-dependent protein serine/threonine kinase regulator activity	0	2	3	2	0	-	0.773072	-0.220254	1.0719	-	1	1
BiologicalProcess	negative regulation of cell cycle arrest	1	2	3	4	0	0.903466	0.59075	-0.402575	1.58272	-	0.342731	1
BiologicalProcess	positive regulation of cell size	0	1	2	3	0	-	0.59075	-0.114893	1.98819	-	1	1
BiologicalProcess	positive regulation of G2/M transition of mitotic cell cycle	0	3	5	5	0	-	0.708533	-0.179432	1.51819	-	1	1
BiologicalProcess	response to lead ion	0	1	3	1	0	-	0.303068	0.00288995	0.601895	-	1	1
BiologicalProcess	response to testosterone	0	4	7	5	0	-	0.677762	-0.161413	1.19973	-	1	1
CellularComponent	BLOC-1 complex	0	3	4	1	0	-	0.842065	-0.269044	0.0422791	-	1	1
CellularComponent	melanosome membrane	0	1	0	0	0	-	1.68936	-	-	-	1	1
CellularComponent	sarcolemma	0	5	23	6	0	-	-0.033404	0.0938617	0.447744	-	0.257102	1
CellularComponent	sarcoplasm	0	2	2	1	0	-	0.996215	-0.402575	0.601895	-	1	1
CellularComponent	synaptic vesicle membrane	0	4	14	5	0	-	0.185285	0.0392576	0.707255	-	0.629272	1
BiologicalProcess	anterograde axon cargo transport	0	2	8	2	0	-	0.0799247	0.0674285	0.378751	-	1	1
BiologicalProcess	anterograde synaptic vesicle transport	0	2	4	1	0	-	0.59075	-0.114893	0.19643	-	1	1
BiologicalProcess	melanosome organization	1	2	9	1	0	0.210319	-0.102397	0.00288995	-0.496717	-	0.568176	1
BiologicalProcess	neuron projection development	1	10	31	8	0	-1.04244	0.254278	-0.0131104	0.329961	-	0.36418	1
BiologicalProcess	neuron projection morphogenesis	3	4	10	5	0	0.960624	0.242444	-0.240056	0.764414	-	0.102732	1
BiologicalProcess	platelet dense granule organization	0	1	3	0	0	-	0.303068	0.00288995	-	-	1	1
BiologicalProcess	positive regulation of neurotransmitter secretion	0	1	3	1	0	-	0.303068	0.00288995	0.601895	-	1	1
BiologicalProcess	regulation of dopamine receptor signaling pathway	0	1	0	0	0	-	1.68936	-	-	-	1	1
BiologicalProcess	regulation of dopamine secretion	0	1	3	1	0	-	0.303068	0.00288995	0.601895	-	1	1
CellularComponent	neuronal postsynaptic density	2	2	6	2	0	1.08579	0.0799247	-0.220254	0.378751	-	0.142968	1
MolecularFunction	beta-amyloid binding	2	2	12	0	0	0.615784	-0.390079	0.00288995	-	-	0.294718	1
MolecularFunction	kinesin binding	3	4	9	4	0	1.02125	0.303068	-0.284792	0.601895	-	0.0888611	1
MolecularFunction	MAP-kinase scaffold activity	1	0	4	2	0	1.08579	-	0.0674285	1.0719	-	0.295094	1
MolecularFunction	protein kinase activator activity	3	2	4	4	1	1.59661	0.185285	-0.520358	1.17726	2.22872	0.0189038	0.102717
MolecularFunction	structural molecule activity	3	11	51	12	1	-0.380549	-0.0871294	0.0480104	0.298709	0.251562	0.801253	0.544457
BiologicalProcess	mating behavior	1	2	3	2	0	0.903466	0.59075	-0.402575	0.889577	-	0.342731	1
BiologicalProcess	nonassociative learning	1	0	0	0	0	2.69523	-	-	-	-	0.0675272	1
BiologicalProcess	positive regulation of stress-activated MAPK cascade	1	2	3	1	0	0.903466	0.59075	-0.402575	0.19643	-	0.342731	1
BiologicalProcess	regulation of alpha-amino-3-hydroxy-5-methyl-4-isoxazole propionate selective glutamate receptor activity	1	1	1	0	0	1.59661	0.59075	-0.80804	-	-	0.189237	1
BiologicalProcess	regulation of N-methyl-D-aspartate selective glutamate receptor activity	1	0	3	1	0	1.30893	-	0.00288995	0.601895	-	0.244012	1
BiologicalProcess	regulation of synaptic transmission, glutamatergic	2	0	3	2	1	1.77893	-	-0.220254	1.0719	2.81651	0.0396841	0.0584181
MolecularFunction	1-alkyl-2-acetylglycerophosphocholine esterase activity	1	0	1	0	0	2.00208	-	-0.402575	-	-	0.130504	1
MolecularFunction	platelet-activating factor acetyltransferase activity	1	0	1	0	0	2.00208	-	-0.402575	-	-	0.130504	1
BiologicalProcess	lipid catabolic process	1	4	15	4	0	-0.300507	0.0799247	0.00288995	0.378751	-	1	1
BiologicalProcess	lipid metabolic process	2	6	31	9	1	-0.275189	-0.18244	0.0609976	0.521852	0.762387	1	0.375486
MolecularFunction	1-phosphatidylinositol binding	2	2	6	1	0	1.08579	0.0799247	-0.220254	-0.314396	-	0.142968	1
MolecularFunction	serine-type peptidase activity	1	0	12	0	0	0.130276	-	0.210529	-	-	0.597391	1
BiologicalProcess	SMAD protein import into nucleus	2	1	2	1	1	1.77893	0.0799247	-0.625719	0.378751	2.81651	0.0396841	0.0584181
CellularComponent	cell cortex	6	9	39	9	1	0.498001	-0.102397	-0.0348504	0.19643	0.436965	0.177256	0.479326
CellularComponent	centrosomal corona	1	0	0	0	0	2.69523	-	-	-	-	0.0675272	1
CellularComponent	condensed chromosome kinetochore	4	6	29	8	1	0.417958	-0.18244	-0.0056938	0.404069	0.762387	0.332947	0.375486
CellularComponent	cortical microtubule cytoskeleton	1	0	0	0	0	2.69523	-	-	-	-	0.0675272	1
CellularComponent	kinetochore microtubule	1	0	1	0	0	2.00208	-	-0.402575	-	-	0.130504	1
CellularComponent	spindle microtubule	1	4	8	4	0	0.130276	0.510708	-0.194936	0.809534	-	0.597391	1
MolecularFunction	kinetochore binding	1	0	2	0	0	1.59661	-	-0.114893	-	-	0.189237	1
BiologicalProcess	establishment of spindle orientation	1	0	1	0	0	2.00208	-	-0.402575	-	-	0.130504	1
BiologicalProcess	exit from mitosis	3	1	1	0	0	2.1844	0.0799247	-1.31887	-	-	0.00275953	1
BiologicalProcess	microtubule anchoring	1	1	7	2	0	0.498001	-0.507862	0.0392576	0.484112	-	0.467221	1
BiologicalProcess	microtubule bundle formation	2	2	5	2	1	1.19115	0.185285	-0.297215	0.484112	2.22872	0.119509	0.102717
BiologicalProcess	microtubule nucleation	3	0	3	0	0	2.00208	-	-0.402575	-	-	0.00524327	1
BiologicalProcess	microtubule organizing center organization	1	0	2	1	0	1.59661	-	-0.114893	0.889577	-	0.189237	1
BiologicalProcess	negative regulation of microtubule polymerization or depolymerization	1	0	1	1	0	2.00208	-	-0.402575	1.29504	-	0.130504	1
CellularComponent	histone acetyltransferase complex	1	4	8	5	0	0.130276	0.510708	-0.194936	1.03268	-	0.597391	1
BiologicalProcess	DNA replication	5	21	47	22	1	0.014204	0.443426	-0.14974	0.788772	0.13549	1	0.586708
BiologicalProcess	histone H3 acetylation	1	6	24	8	0	-0.738762	0.0471348	0.0346386	0.633644	-	0.720184	1
BiologicalProcess	histone H4-K12 acetylation	0	2	4	3	0	-	0.59075	-0.114893	1.29504	-	1	1
BiologicalProcess	histone H4-K5 acetylation	1	2	8	2	0	0.29733	-0.0153855	-0.0278817	0.283441	-	0.536846	1
BiologicalProcess	histone H4-K8 acetylation	1	2	8	2	0	0.29733	-0.0153855	-0.0278817	0.283441	-	0.536846	1
MolecularFunction	protein serine/threonine kinase activator activity	1	2	6	2	1	0.498001	0.185285	-0.114893	0.484112	2.22872	0.467221	0.102717
MolecularFunction	Rab GTPase binding	2	7	19	3	1	0.0561682	0.303068	-0.0971935	-0.245403	1.09374	0.713634	0.286592
MolecularFunction	Rab guanyl-nucleotide exchange factor activity	0	2	10	1	0	-	-0.102397	0.10825	-0.496717	-	1	1
MolecularFunction	Rac guanyl-nucleotide exchange factor activity	0	0	5	1	0	-	-	0.290572	0.378751	-	1	1
MolecularFunction	Ran guanyl-nucleotide exchange factor activity	1	1	1	0	0	1.59661	0.59075	-0.80804	-	-	0.189237	1
BiologicalProcess	endosome organization	2	3	10	2	0	0.680322	0.0799247	-0.114893	-0.0267138	-	0.268986	1
BiologicalProcess	positive regulation of protein serine/threonine kinase activity	3	4	8	5	2	1.08579	0.367607	-0.338037	0.889577	2.41105	0.0758492	0.0134084
BiologicalProcess	positive regulation of Rab GTPase activity	0	6	12	2	0	-	0.59075	-0.114893	-0.209035	-	0.629272	1
BiologicalProcess	positive regulation of Rac protein signal transduction	1	1	2	1	0	1.30893	0.303068	-0.402575	0.601895	-	0.244012	1
BiologicalProcess	positive regulation of Ran GTPase activity	0	1	2	1	0	-	0.59075	-0.114893	0.889577	-	1	1
BiologicalProcess	receptor recycling	0	1	3	1	0	-	0.303068	0.00288995	0.601895	-	1	1
BiologicalProcess	regulation of endosome size	0	0	1	0	0	-	-	0.290572	-	-	1	1
BiologicalProcess	vesicle organization	1	3	14	2	0	-0.195146	-0.102397	0.0392576	-0.209035	-	1	1
CellularComponent	ER to Golgi transport vesicle membrane	1	3	13	1	1	-0.137988	-0.0452385	0.022308	-0.845024	1.59274	1	0.185234
CellularComponent	SREBP-SCAP-Insig complex	1	0	0	1	1	2.69523	-	-	1.98819	4.42595	0.0675272	0.0119629
MolecularFunction	E-box binding	3	4	7	5	1	1.15478	0.4366	-0.402575	0.95857	1.78689	0.0637597	0.155207
BiologicalProcess	cellular response to laminar fluid shear stress	2	0	4	4	1	1.59661	-	-0.114893	1.58272	2.63419	0.0569046	0.069691
BiologicalProcess	cholesterol metabolic process	1	4	21	9	1	-0.562871	-0.18244	0.0769979	0.927317	1.16785	1	0.269138
BiologicalProcess	negative regulation of cholesterol efflux	1	1	1	1	1	1.59661	0.59075	-0.80804	0.889577	3.32734	0.189237	0.0354665
BiologicalProcess	positive regulation of cholesterol storage	1	0	1	2	1	2.00208	-	-0.402575	1.98819	3.7328	0.130504	0.0237845
BiologicalProcess	regulation of lipid transport by negative regulation of transcription from RNA polymerase II promoter	1	1	0	2	1	2.00208	0.996215	-	1.98819	3.7328	0.130504	0.0237845
BiologicalProcess	response to low-density lipoprotein particle	1	1	0	2	1	2.00208	0.996215	-	1.98819	3.7328	0.130504	0.0237845
CellularComponent	proteasome accessory complex	1	5	9	3	0	-0.0128247	0.59075	-0.220254	0.378751	-	1	1
CellularComponent	proteasome regulatory particle	1	1	8	2	0	0.39264	-0.613223	0.0674285	0.378751	-	0.503249	1
BiologicalProcess	antigen processing and presentation of exogenous peptide antigen via MHC class I	3	14	33	5	0	-0.118185	0.416397	-0.124943	-0.314396	-	1	1
BiologicalProcess	antigen processing and presentation of exogenous peptide antigen via MHC class I, TAP-dependent	3	14	32	5	0	-0.0979825	0.4366	-0.135512	-0.294193	-	1	1
BiologicalProcess	antigen processing and presentation of peptide antigen via MHC class I	4	15	41	7	1	-0.0128247	0.303068	-0.0902005	-0.160245	0.331605	1	0.515914
BiologicalProcess	proteasome assembly	0	1	3	1	0	-	0.303068	0.00288995	0.601895	-	1	1
BiologicalProcess	regulation of cellular amino acid metabolic process	3	10	25	6	0	0.156252	0.354362	-0.128138	0.142363	-	0.740776	1
CellularComponent	cytoplasmic membrane-bounded vesicle	3	3	59	16	2	-0.380549	-1.38641	0.193722	0.586391	0.944709	0.801253	0.182252
MolecularFunction	3-phosphoinositide-dependent protein kinase activity	1	0	0	1	1	2.69523	-	-	1.98819	4.42595	0.0675272	0.0119629
MolecularFunction	phospholipase activator activity	1	0	0	1	1	2.69523	-	-	1.98819	4.42595	0.0675272	0.0119629
MolecularFunction	phospholipase binding	1	1	4	2	1	0.903466	-0.102397	-0.114893	0.889577	2.63419	0.342731	0.069691
BiologicalProcess	focal adhesion assembly	1	3	11	2	1	-0.0128247	0.0799247	-0.0195829	-0.0267138	1.7179	1	0.165335
BiologicalProcess	hyperosmotic response	2	0	1	1	1	2.28976	-	-0.80804	0.889577	3.32734	0.0130382	0.0354665
BiologicalProcess	negative regulation of cardiac muscle cell apoptotic process	1	0	3	4	1	1.30893	-	0.00288995	1.98819	3.03965	0.244012	0.0470105
BiologicalProcess	negative regulation of toll-like receptor signaling pathway	1	3	3	1	1	0.749315	0.842065	-0.556726	0.0422791	2.48004	0.387157	0.0808307
BiologicalProcess	positive regulation of phospholipase activity	2	0	1	2	1	2.28976	-	-0.80804	1.58272	3.32734	0.0130382	0.0354665
BiologicalProcess	regulation of endothelial cell migration	2	0	0	1	1	2.69523	-	-	1.29504	3.7328	0.00455	0.0237845
BiologicalProcess	regulation of I-kappaB kinase/NF-kappaB signaling	1	1	5	1	1	0.749315	-0.256548	-0.0459002	0.0422791	2.48004	0.387157	0.0808307
BiologicalProcess	regulation of mast cell degranulation	1	0	4	2	1	1.08579	-	0.0674285	1.0719	2.81651	0.295094	0.0584181
BiologicalProcess	type B pancreatic cell development	1	0	3	3	1	1.30893	-	0.00288995	1.70051	3.03965	0.244012	0.0470105
BiologicalProcess	cardiac muscle contraction	3	2	20	12	1	0.574962	-0.836366	0.0674285	1.25422	1.20707	0.236407	0.260254
BiologicalProcess	erythrocyte differentiation	2	5	19	11	1	0.130276	0.0407039	-0.0230855	1.12799	1.16785	0.6941	0.269138
CellularComponent	immunological synapse	2	3	8	2	1	0.823423	0.223026	-0.194936	0.116387	1.861	0.217595	0.144957
MolecularFunction	delta-catenin binding	1	0	2	2	1	1.59661	-	-0.114893	1.58272	3.32734	0.189237	0.0354665
MolecularFunction	platelet-derived growth factor receptor binding	2	0	1	3	2	2.28976	-	-0.80804	1.98819	4.02048	0.0130382	0.000420456
MolecularFunction	protein tyrosine phosphatase activity	1	5	36	7	1	-1.04244	-0.438869	0.136421	0.19643	0.688279	0.36418	0.397771
BiologicalProcess	contact inhibition	1	2	0	2	1	1.59661	1.2839	-	1.58272	3.32734	0.189237	0.0354665
BiologicalProcess	negative regulation of cell migration	5	5	32	12	2	0.566994	-0.438869	0.0186383	0.735426	1.38143	0.203283	0.08951
BiologicalProcess	negative regulation of platelet-derived growth factor receptor signaling pathway	1	0	2	1	1	1.59661	-	-0.114893	0.889577	3.32734	0.189237	0.0354665
BiologicalProcess	negative regulation of protein kinase B signaling	2	2	10	7	1	0.749315	-0.256548	-0.0459002	1.29504	1.78689	0.243234	0.155207
BiologicalProcess	negative regulation of receptor activity	1	0	1	2	1	2.00208	-	-0.402575	1.98819	3.7328	0.130504	0.0237845
BiologicalProcess	negative regulation of T cell receptor signaling pathway	1	0	7	1	1	0.615784	-	0.157041	-0.0912523	2.34651	0.428586	0.0918387
BiologicalProcess	negative regulation of vascular permeability	1	0	0	1	1	2.69523	-	-	1.98819	4.42595	0.0675272	0.0119629
BiologicalProcess	positive chemotaxis	2	0	6	5	1	1.30893	-	0.00288995	1.51819	2.34651	0.0971525	0.0918387
BiologicalProcess	positive regulation of macrophage chemotaxis	1	0	0	1	1	2.69523	-	-	1.98819	4.42595	0.0675272	0.0119629
BiologicalProcess	positive regulation of platelet activation	1	0	2	1	1	1.59661	-	-0.114893	0.889577	3.32734	0.189237	0.0354665
BiologicalProcess	vasculogenesis	3	3	29	20	2	0.23849	-0.767373	0.10252	1.42857	1.56375	0.510201	0.0652116
MolecularFunction	oxidoreductase activity, acting on NAD(P)H	0	0	2	2	0	-	-	0.290572	1.98819	-	1	1
MolecularFunction	signal transducer activity	8	21	83	37	2	0.0561682	0.0153861	-0.00908624	0.880608	0.400597	0.848431	0.388968
BiologicalProcess	regulation of oxidoreductase activity	0	0	1	1	0	-	-	0.290572	1.98819	-	1	1
BiologicalProcess	vesicle-mediated transport	4	7	44	7	0	0.0741867	-0.37206	0.0674285	-0.0732338	-	0.786367	1
CellularComponent	NatC complex	1	0	0	0	0	2.69523	-	-	-	-	0.0675272	1
MolecularFunction	phosphatidylinositol-3,5-bisphosphate binding	1	1	5	2	0	0.749315	-0.256548	-0.0459002	0.735426	-	0.387157	1
MolecularFunction	phosphatidylinositol-3-phosphate binding	1	1	5	0	0	0.749315	-0.256548	-0.0459002	-	-	0.387157	1
MolecularFunction	phosphatidylinositol-4-phosphate binding	1	2	4	0	0	0.749315	0.4366	-0.269044	-	-	0.387157	1
MolecularFunction	phosphatidylinositol-5-phosphate binding	1	0	3	0	0	1.30893	-	0.00288995	-	-	0.244012	1
BiologicalProcess	reproductive system development	1	1	1	0	0	1.59661	0.59075	-0.80804	-	-	0.189237	1
MolecularFunction	structural constituent of ribosome	3	17	59	2	0	-0.57561	0.153128	-0.00133839	-1.68811	-	0.371813	1
BiologicalProcess	SRP-dependent cotranslational protein targeting to membrane	4	15	53	2	0	-0.195146	0.120747	-0.0158022	-1.59533	-	1	1
BiologicalProcess	translational termination	3	12	46	2	0	-0.317036	0.0633954	0.00833955	-1.42954	-	0.797345	1
BiologicalProcess	viral transcription	4	14	56	5	1	-0.222545	0.0243548	0.0118586	-0.706438	0.121884	0.817234	0.59171
MolecularFunction	heme oxygenase (decyclizing) activity	0	0	2	1	0	-	-	0.290572	1.29504	-	1	1
BiologicalProcess	cellular iron ion homeostasis	1	9	14	7	1	-0.482828	0.708533	-0.248424	0.756046	1.2479	1	0.251263
BiologicalProcess	heme catabolic process	0	0	3	1	0	-	-	0.290572	0.889577	-	1	1
BiologicalProcess	heme oxidation	0	0	2	1	0	-	-	0.290572	1.29504	-	1	1
BiologicalProcess	porphyrin-containing compound metabolic process	1	0	5	5	1	0.903466	-	0.10825	1.80587	2.63419	0.342731	0.069691
CellularComponent	ESC/E(Z) complex	1	0	6	3	0	0.749315	-	0.136421	1.14089	-	0.387157	1
CellularComponent	pronucleus	1	1	3	1	0	1.08579	0.0799247	-0.220254	0.378751	-	0.295094	1
MolecularFunction	histone methyltransferase activity	1	0	7	2	0	0.615784	-	0.157041	0.601895	-	0.428586	1
MolecularFunction	histone methyltransferase activity (H3-K27 specific)	2	1	1	1	0	2.00208	0.303068	-1.09572	0.601895	-	0.0249143	1
MolecularFunction	protein-lysine N-methyltransferase activity	2	2	2	1	0	1.59661	0.59075	-0.80804	0.19643	-	0.0569046	1
BiologicalProcess	cerebellar cortex development	1	0	3	0	0	1.30893	-	0.00288995	-	-	0.244012	1
BiologicalProcess	G1 to G0 transition	1	1	0	1	0	2.00208	0.996215	-	1.29504	-	0.130504	1
BiologicalProcess	histone H3-K27 methylation	2	0	0	0	0	2.69523	-	-	-	-	0.00455	1
BiologicalProcess	negative regulation of epidermal cell differentiation	1	0	0	0	0	2.69523	-	-	-	-	0.0675272	1
BiologicalProcess	negative regulation of retinoic acid receptor signaling pathway	1	1	3	2	0	1.08579	0.0799247	-0.220254	1.0719	-	0.295094	1
BiologicalProcess	negative regulation of striated muscle cell differentiation	1	1	1	1	0	1.59661	0.59075	-0.80804	0.889577	-	0.189237	1
BiologicalProcess	negative regulation of transcription elongation from RNA polymerase II promoter	2	2	4	1	0	1.30893	0.303068	-0.402575	-0.0912523	-	0.0971525	1
BiologicalProcess	positive regulation of Ras GTPase activity	1	2	7	6	0	0.39264	0.0799247	-0.0661029	1.47736	-	0.503249	1
BiologicalProcess	protein localization to chromatin	1	0	3	2	0	1.30893	-	0.00288995	1.29504	-	0.244012	1
BiologicalProcess	regulation of gene expression, epigenetic	2	4	45	12	0	-0.543453	-0.856169	0.165409	0.54127	-	0.580442	1
BiologicalProcess	regulation of gliogenesis	1	0	0	0	0	2.69523	-	-	-	-	0.0675272	1
BiologicalProcess	rhythmic process	3	10	16	5	0	0.426542	0.624652	-0.304135	0.230331	-	0.442499	1
BiologicalProcess	skeletal muscle satellite cell maintenance involved in skeletal muscle regeneration	1	0	2	0	0	1.59661	-	-0.114893	-	-	0.189237	1
CellularComponent	lysosomal membrane	5	17	57	11	1	-0.0647844	0.153128	-0.0358246	0.0166366	0.0565012	1	0.615836
MolecularFunction	GDP binding	3	14	37	5	0	-0.195146	0.339436	-0.0874941	-0.391357	-	1	1
BiologicalProcess	positive regulation of catalytic activity	3	8	14	6	1	0.574962	0.549928	-0.289246	0.561073	1.20707	0.236407	0.260254
CellularComponent	alpha DNA polymerase	0	1	1	1	0	-	0.996215	-0.402575	1.29504	-	1	1
MolecularFunction	DNA-directed DNA polymerase activity	0	3	11	4	0	-	0.148918	0.04941	0.735426	-	0.618601	1
BiologicalProcess	DNA replication initiation	1	12	5	6	0	-0.195146	1.2839	-0.990362	0.889577	-	1	1
CellularComponent	ciliary tip	4	6	13	6	1	0.946026	0.345628	-0.279973	0.644454	1.29045	0.0653641	0.242164
CellularComponent	cilium	1	5	21	4	0	-0.600611	0.00296362	0.0392576	0.0786467	-	1	1
CellularComponent	intraciliary transport particle B	1	5	4	3	0	0.39264	0.996215	-0.625719	0.784216	-	0.503249	1
CellularComponent	primary cilium	5	7	21	8	1	0.808156	0.138765	-0.161413	0.571123	0.929442	0.0681861	0.328448
BiologicalProcess	embryonic camera-type eye development	1	2	4	3	0	0.749315	0.4366	-0.269044	1.14089	-	0.387157	1
BiologicalProcess	embryonic heart tube development	1	1	3	4	0	1.08579	0.0799247	-0.220254	1.76505	-	0.295094	1
BiologicalProcess	intraciliary transport	1	4	3	2	0	0.615784	0.996215	-0.690257	0.601895	-	0.428586	1
BiologicalProcess	negative regulation of defense response to virus	1	1	5	1	0	0.749315	-0.256548	-0.0459002	0.0422791	-	0.387157	1
BiologicalProcess	negative regulation of interferon-beta production	1	1	2	1	0	1.30893	0.303068	-0.402575	0.601895	-	0.244012	1
BiologicalProcess	negative regulation of smoothened signaling pathway involved in dorsal/ventral neural tube patterning	2	1	0	2	1	2.28976	0.59075	-	1.58272	3.32734	0.0130382	0.0354665
BiologicalProcess	neural tube patterning	1	0	0	0	0	2.69523	-	-	-	-	0.0675272	1
BiologicalProcess	post-anal tail morphogenesis	1	1	2	3	0	1.30893	0.303068	-0.402575	1.70051	-	0.244012	1
BiologicalProcess	CENP-A containing nucleosome assembly	0	5	13	4	0	-	0.408429	-0.0348504	0.484112	-	0.629272	1
BiologicalProcess	nucleosome assembly	1	10	40	12	0	-1.2366	0.060122	0.0476258	0.54127	-	0.258744	1
CellularComponent	CHOP-ATF3 complex	1	0	1	0	0	2.00208	-	-0.402575	-	-	0.130504	1
CellularComponent	CHOP-ATF4 complex	2	0	0	1	1	2.69523	-	-	1.29504	3.7328	0.00455	0.0237845
CellularComponent	CHOP-C/EBP complex	1	1	0	1	0	2.00208	0.996215	-	1.29504	-	0.130504	1
CellularComponent	protein-DNA complex	3	1	7	6	1	1.39594	-0.708533	-0.161413	1.38205	2.02805	0.0335713	0.124088
MolecularFunction	leucine zipper domain binding	2	1	3	2	1	1.59661	-0.102397	-0.402575	0.889577	2.63419	0.0569046	0.069691
BiologicalProcess	activation of signaling protein activity involved in unfolded protein response	3	6	34	11	1	0.0326377	-0.280078	0.0557324	0.624884	0.664749	0.765399	0.405023
BiologicalProcess	blood vessel maturation	1	0	2	2	0	1.59661	-	-0.114893	1.58272	-	0.189237	1
BiologicalProcess	endoplasmic reticulum unfolded protein response	4	8	41	15	1	0.111228	-0.201488	0.0338522	0.725947	0.455657	0.780566	0.472969
BiologicalProcess	mRNA transcription from RNA polymerase II promoter	1	3	3	3	0	0.749315	0.842065	-0.556726	1.14089	-	0.387157	1
BiologicalProcess	negative regulation of CREB transcription factor activity	1	1	0	0	0	2.00208	0.996215	-	-	-	0.130504	1
BiologicalProcess	negative regulation of determination of dorsal identity	1	0	0	0	0	2.69523	-	-	-	-	0.0675272	1
BiologicalProcess	negative regulation of myoblast differentiation	2	2	7	3	0	0.990477	-0.0153855	-0.161413	0.688906	-	0.167278	1
BiologicalProcess	negative regulation of RNA polymerase II regulatory region sequence-specific DNA binding	1	0	0	0	0	2.69523	-	-	-	-	0.0675272	1
BiologicalProcess	negative regulation of sequence-specific DNA binding transcription factor activity	4	9	24	16	3	0.470602	0.275669	-0.142292	1.14986	1.91364	0.312508	0.0095483
BiologicalProcess	positive regulation of interleukin-8 production	2	1	6	2	0	1.19115	-0.507862	-0.114893	0.484112	-	0.119509	1
BiologicalProcess	positive regulation of transcription from RNA polymerase II promoter in response to endoplasmic reticulum stress	3	3	2	3	1	1.7144	0.708533	-1.09572	1.00736	2.34651	0.013258	0.0918387
BiologicalProcess	regulation of DNA-templated transcription in response to stress	2	1	2	2	0	1.77893	0.0799247	-0.625719	1.0719	-	0.0396841	1
BiologicalProcess	regulation of transcription involved in anterior/posterior axis specification	1	0	0	0	0	2.69523	-	-	-	-	0.0675272	1
BiologicalProcess	release of sequestered calcium ion into cytosol	1	2	7	1	0	0.39264	0.0799247	-0.0661029	-0.314396	-	0.503249	1
BiologicalProcess	response to starvation	1	2	9	6	0	0.210319	-0.102397	0.00288995	1.29504	-	0.568176	1
BiologicalProcess	response to unfolded protein	3	1	20	3	0	0.615784	-1.48869	0.10825	-0.0912523	-	0.218131	1
CellularComponent	ATF4-CREB1 transcription factor complex	2	0	0	2	2	2.69523	-	-	1.98819	4.42595	0.00455	0.000141249
CellularComponent	nuclear euchromatin	1	2	10	3	1	0.130276	-0.18244	0.0282078	0.521852	1.861	0.597391	0.144957
MolecularFunction	RNA polymerase II distal enhancer sequence-specific DNA binding transcription factor activity	1	9	26	18	1	-0.888293	0.303068	-0.0348504	1.29504	0.84243	0.513278	0.352389
MolecularFunction	RNA polymerase II transcription factor binding transcription factor activity involved in positive regulation of transcription	1	3	6	6	1	0.39264	0.48539	-0.220254	1.47736	2.12336	0.503249	0.113466
BiologicalProcess	cellular response to zinc ion	1	1	1	1	1	1.59661	0.59075	-0.80804	0.889577	3.32734	0.189237	0.0354665
BiologicalProcess	lactation	2	4	13	7	1	0.443934	0.131218	-0.0889176	0.98966	1.48151	0.370728	0.204664
BiologicalProcess	lung saccule development	1	0	2	1	1	1.59661	-	-0.114893	0.889577	3.32734	0.189237	0.0354665
BiologicalProcess	memory	3	1	18	9	2	0.702795	-1.40168	0.0899013	1.09437	2.02805	0.182586	0.027953
BiologicalProcess	negative regulation of transcription by competitive promoter binding	2	0	4	4	2	1.59661	-	-0.114893	1.58272	3.32734	0.0569046	0.00205375
BiologicalProcess	pituitary gland development	1	2	12	10	1	-0.0128247	-0.32554	0.0674285	1.58272	1.7179	1	0.165335
BiologicalProcess	positive regulation of hormone secretion	1	0	2	2	1	1.59661	-	-0.114893	1.58272	3.32734	0.189237	0.0354665
BiologicalProcess	positive regulation of lipid biosynthetic process	2	1	3	4	2	1.59661	-0.102397	-0.402575	1.58272	3.32734	0.0569046	0.00205375
BiologicalProcess	positive regulation of multicellular organism growth	1	3	9	8	1	0.130276	0.223026	-0.0771528	1.50268	1.861	0.597391	0.144957
BiologicalProcess	positive regulation of osteoclast differentiation	3	0	5	5	2	1.7144	-	-0.179432	1.51819	3.03965	0.013258	0.00377457
BiologicalProcess	regulation of cell size	1	2	4	4	1	0.749315	0.4366	-0.269044	1.42857	2.48004	0.387157	0.0808307
BiologicalProcess	response to glucagon	1	2	4	3	1	0.749315	0.4366	-0.269044	1.14089	2.48004	0.387157	0.0808307
BiologicalProcess	secretory granule organization	1	0	1	1	1	2.00208	-	-0.402575	1.29504	3.7328	0.130504	0.0237845
BiologicalProcess	Type I pneumocyte differentiation	2	1	0	2	2	2.28976	0.59075	-	1.58272	4.02048	0.0130382	0.000420456
MolecularFunction	cysteine-type endopeptidase activity	2	3	22	5	1	0.0925358	-0.507862	0.0857776	0.30179	1.13011	0.703823	0.277917
BiologicalProcess	maintenance of DNA methylation	1	0	1	1	1	2.00208	-	-0.402575	1.29504	3.7328	0.130504	0.0237845
BiologicalProcess	regulation of proteasomal protein catabolic process	3	4	17	3	1	0.615784	-0.102397	-0.0542685	-0.0912523	1.2479	0.218131	0.251263
BiologicalProcess	negative regulation of protein localization to nucleus	1	0	1	0	0	2.00208	-	-0.402575	-	-	0.130504	1
CellularComponent	lamin filament	0	2	2	2	0	-	0.996215	-0.402575	1.29504	-	1	1
MolecularFunction	ribosomal large subunit binding	0	2	2	1	0	-	0.996215	-0.402575	0.601895	-	1	1
BiologicalProcess	mature ribosome assembly	0	1	3	1	0	-	0.303068	0.00288995	0.601895	-	1	1
BiologicalProcess	ribosomal large subunit biogenesis	0	3	5	2	0	-	0.708533	-0.179432	0.601895	-	1	1
[truncated: 8,307 more rows]
