# Supplementary material for: Critical controllability in proteome-wide protein interaction network integrating transcriptome
Source: Sci Rep. 2016 Apr 4;6:23541. doi: 10.1038/srep23541 (PMC4819195; doi:10.1038/srep23541)
Supplement: Supplementary Dataset 6 [file srep23541-s7.xls]

## Sheet: Sheet1
Function	Function name	Number of					Enrichment					p-Value
		critical	intermittent	redundant	essential	e_critical	critical	intermittent	redundant	essential	e_critical	critical	e_critical
A	RNA processing and modification	10	31	94	19	1	0.0902943	0.217771	-0.0711304	0.0227782	-0.483901	0.728285	1
B	Chromatin structure and dynamics	5	18	43	12	1	0.112767	0.389776	-0.137605	0.278866	0.231719	0.802949	0.551626
C	Energy production and conversion	1	23	54	6	1	-1.66372	0.467844	-0.0768751	-0.581335	0.064665	0.0639457	0.612827
D	Cell cycle control, cell division, chromosome partitioning	5	21	61	21	1	-0.163486	0.267673	-0.0641846	0.562228	-0.0445343	1	1
E	Amino acid transport and metabolism	1	8	48	9	0	-1.35007	-0.274551	0.118999	0.137787	-	0.181742	1
F	Nucleotide transport and metabolism	2	9	24	0	0	-0.169217	0.330936	-0.0864446	-	-	1	1
G	Carbohydrate transport and metabolism	3	3	51	9	0	-0.251455	-1.25538	0.179624	0.137787	-	1	1
H	Coenzyme transport and metabolism	1	4	16	5	1	-0.351538	0.030831	0.0189159	0.548529	1.37685	1	0.224545
I	Lipid transport and metabolism	3	9	53	7	1	-0.382791	-0.288104	0.0867543	-0.244863	0.246987	0.625446	0.546115
J	Translation, ribosomal structure and biogenesis	7	28	105	3	0	-0.302748	0.0796211	0.00316757	-1.85942	-	0.496924	0.41722
K	Transcription	37	56	189	88	11	0.661995	0.0725037	-0.10931	0.819044	1.17736	8.01696e-05	0.000491148
L	Replication, recombination and repair	7	22	50	21	3	0.269446	0.410654	-0.166575	0.658689	1.15054	0.493672	0.0689596
M	Cell wall/membrane/envelope biogenesis	1	1	7	2	0	0.495759	-0.508166	0.0395352	0.479537	-	0.468001	1
N	Cell motility	0	1	7	0	0	-	-0.390383	0.157318	-	-	1	1
O	Posttranslational modification, protein turnover, chaperones	32	58	205	42	5	0.471745	0.0625267	-0.0731157	0.0343082	0.343836	0.00841434	0.403915
P	Inorganic ion transport and metabolism	1	5	36	11	0	-1.04469	-0.439173	0.136699	0.64384	-	0.364111	1
Q	Secondary metabolites biosynthesis, transport and catabolism	0	2	8	0	0	-	0.0796211	0.0677061	-	-	1	1
R	General function prediction only	31	88	339	55	5	0.000102023	0.0395267	-0.0100194	-0.135922	-0.0960574	1	1
S	Function unknown	7	47	139	10	0	-0.623796	0.276516	-0.0373666	-0.976491	-	0.0806705	0.175217
T	Signal transduction mechanisms	58	104	336	123	18	0.542827	0.12285	-0.102639	0.585198	1.10115	3.54964e-05	1.68306e-05
U	Intracellular trafficking, secretion, and vesicular transport	13	37	145	28	3	-0.0150662	0.0269774	-0.00541618	0.0428189	0.246987	1	0.508556
V	Defense mechanisms	1	5	33	5	0	-0.970578	-0.365065	0.123796	-0.0705097	-	0.517565	1
W	Extracellular structures	4	4	26	5	1	0.552918	-0.451007	0.0225857	0.0666914	0.895013	0.286987	0.337782
Y	Nuclear structure	2	4	8	5	0	0.747074	0.436296	-0.268766	0.953995	-	0.24404	1
Z	Cytoskeleton	12	29	71	21	2	0.459392	0.337856	-0.164969	0.309638	0.396022	0.123891	0.39116
